# Supplementary material for: Genome-Wide Development of Polymorphic SNP Markers and Evaluation of Genetic Diversity of Litchi (Litchi chinensis Sonn.)
Source: Plants (Basel). 2023 Nov 23;12(23):3949. doi: 10.3390/plants12233949 (PMC10708096; doi:10.3390/plants12233949)
Supplement: Supplementary file 1 [file plants-12-03949-s001.zip › plants-2733630-supplementary/Table S1 Detailed information of 150 SNP loci used in this study-revised.xlsx]

## Sheet: Sheet1
Table S1 Detailed information of 150 SNP loci used in this study
SNP name	Chromosome	Chromosome Position	Ref	Alt	150 bp upstream of SNP	150 bp downstream of SNP
SNP1	Chr1	14750	A	T	TGATTCTTCTTGTTGTTGAATTGACTGTCTTTTAGGCATTAGGTACCGTTGTTTTTGTTTGGATTATAGCAGAATTGAACCCATTAAAAGCGTTCCCAAATAAACTATAACCTATTCATCTTTGTCATTCTTTTAAATGGCAGCAAAGGA	CTTGACAACAAAAGAGGTAGTGAAATGGGGTAGCCCATGATTTGGCTTGGTATTCTATTTAAGATATATGGAGTTAAGTATCACCAAACAAAAGGGCCCATTGATTTTCCAACTTTTAACTGTCTTTAGGTAACATGCTAACATGGTTTA
SNP2	Chr1	4980881	A	C	TCTCTTCTCTTGATTGATGTATTTGAAAGTTACTTAGTCCTTTTCTTGTGCAGGCTGTTGGGGATGCTTTTAATGAAGGTATTTATGAAGAACAAGCACGACTGAGGGGCATCCCATTATTGGAATCTAGACCTAAGTATCAGATGCGGA	AATGACTGCAAAGGAAGGCTGTGGAACTCAAAAGGTGAGTGTTTGGCAGTGGCATTGCTTTGTTGCTATGATTATTACTTTATTAGACAAGGTCATGTGTTGTGTCAACATAAAGTGGTAGTTTACTAGGTTGTCTTACCACTTAGTCTT
SNP3	Chr1	10073860	T	G	TTCTTGAAGAGGTGTTTGGTGAGGAAGCCTGAGATAAGACTGACGGCTGAGATGTTATTGAATCATCCGTTTGTGCAAGGATTCGATGATGTAGAATTTGAAGAAGCGGAGGAGGAGGATAGAATTTCAGAAGAATCATTGTCTTATGAT	CGGAGTGTAGTTCACATTATTCAAGTTTTACTTTTACATCAGAAGAAGAAGATTTTGATTGTGCTGGAGACACGGTGGAAGATGATGACTTGTTTCAAGCACTGACACAAGCTTCTTCGAGTCCAGCAATGCAGCGGCCTTCTTTCATTG
SNP4	Chr1	14920238	C	G	GGTGTTCTCAGGCTCTTTTCTTCTCACTATGGTATGTATTTGTCTCACACTAACTTCATCATCAATTATTTTGTGTAAACTAAGAATCAGTTATCTTGCAGGGATGCGCGCACAAAGGAGCTTCTGAGAGTTTTTAATATAGATGGTCAG	TTGAGAATCGAGTTGATATGCCACAATCAGCACAAGATCAACCTGTAGAAGATGAGATGAAGGTAAAATTTGTTTCCCAATCAAAGAAGGAGAAATCTCAAGGTACCAGTTTCTTGCAACGGTCACGTAATGCTATAATGGGAGCTGCAG
SNP5	Chr1	19980357	G	C	GTCAGCAGAAATAAATTATAACTACTGATCCAAACAGAACATGCGTTTCCTAAGTGCAGCTAACTTTTACGTTTGAAAAACACAAAAGTAACAAAAACCGAATTCACAATAAATTGATAATAATCACTCACTTGTAAGCTCTCCAGAAAA	AACACGTAGACCTTCCTGGAAACCAACTGAGGTGATGATAAGTATAGTGTACGGCCACCATGCAGTCGTCTTCAGAGGAAGAAAAGCCCTCCATGCTCCCGACAGCGCAATCAGACTTATCAGCCATAACAGTGTGCTACATTACATACA
SNP6	Chr1	24994728	A	C	CAATTTTAAGATTATCCAAAATCTTTTAAGCCAAACTATGAAAAGGAGATGTTAACAATTTTAAGATCTTCCAAAAATCTTGTAGGACTGGGAAAGAGTGCTTCATTCTGAGGTGTTGAAAGATATCAAACCTGAAACACTTCAAATGAA	TACGAAATGGAGATGGTGAAAGATGGAGACGAAACATTGTCAAAGATTCAATCAATAGCAAGGACACATGACTTATTATAGTTGGAAGGAGAAATAAAGTAGAAACCTCGCAGACATCAGGTCCTGGTCACAGATTCAATGAATTCCCAG
SNP7	Chr1	30326190	C	T	TGACATTAGTAATGAAATAACAAGATCGCAAAGTGAATAATGTAGAACAACCTGATTGCAGCAAGTGCATATGTATATAGTATGAGTAAGCCTTGAAACACATTACAAGTACAAGTCTTATCTGCCAAATTCACAATCCATTCGTCCCCA	GACACTTCATAAGAAATATGTTCTAATCAACTGGCAAAGCTATCATCGAATTCAATTTAACCACCCATTTTTCTATTTTCTCGTGTGCAGCATTATTTAGTTGTGATCGAGACAACTTTACCTTTCCACGATGATTATAGAACCATTGTT
SNP8	Chr1	34821736	G	A	TACATACTGTCGTTTCATGTTTTATCGGACATTTCTATTCTGGCTTCGACTTATTGGTATACATTATCTGTTTCCTTGGCTCTAGGAATAGCAGCTGACCCATCAAAATGCAGTAAGTTGAGTATGGATGAGAAAAGAGAACTAGTGTAT	AATTATCGAAGCGATCACATGGTGCCTCTGAAATGCTACAGTCATGGACTCGTCAGGAGATTTTGCAGATCCTATGTGCGGAGTTGGGAAAAGAAAGGAAATATACTGGCTTGACTAAGTTGAAAATTATAGAAAACCTTCTGAAACTTG
SNP9	Chr1	39811140	T	G	CAACAAACGGAGAGTATTCCTCCGACACTTTACGTCTCGGAGCAGTGTTAATACAACTGTTATCTATCATGATCATATGAGTTTTTTCTGGACATCTGGGTTTGCAAATGGAAGGGAAAGGTCGAGCTTTTGGAGACAAAGGCTCTATCA	TTGGAAGTTTTTGTGTTTTTGGGGAGCCAAAACGGCCTTTTCCATTACGTCCGATATGTTTCTGGACCGGCACGAGCCAAATGAGGCCCGAAACACTCGAGAGATTCGCAGCTTTAGTCTGTTTTCCATTACAGAGAGAGGAAGGAGAGA
SNP10	Chr1	44759091	T	C	GAAATCAGGGAAAAATTGTTTAGCAGGCCCGAGAGAATCAGGTTCAGTTCTTTGGTAAGAGATGCCGTATCAGCTGATGAAGTGAAGATGGTATGTGGAATTTGTCAGAAGCTTTTCAGACGAAAATCTTGTTTTCTTGGAAACACAGTG	CTTCTAGTGAATACAATGTGGTGGCTGTTCTAGTTTGTGGTCATGTATATCATGCAGACTGCCTGGAGCAGAGAACATCCCTCGAAGATGTACGTGACCCACCCTGCCTGCTGTGTTCGGGTTTGCTGACGCAGGATGATGCTTTAGGAG
SNP11	Chr2	66946	C	T	ATCTTTAACTGATAAATAGATGTGGAGGCTGAAACTTTCAGATTTATGAAACTTCCATAATTGGTCTTCCGGGCACGCTTCGAAGTTCGTCGATCTGGCTCAAAACTAGACTCAGACGCTTCTAAAATAGATCTCGGAGCTTCTTTCCCA	GTACAAGACATACATATATATTCTCATCAGTATAGTTAAGTTTTTCCATCAACTCACAACTTTCTTTTTCTCCAATGCAGTACTCACATATCTGGCAAAATTGTGACACAACTTGAGACAAGAAAGTAATGCTTGTGAAAAATATTTTAA
SNP12	Chr2	2823584	C	T	ATAATCTCATTCATTTACTCGAAATAATATTTAAATGTGTGGTTTTCACTTTCAGGTAGTACTGGTTTAAGGAAATCGAATATTACCCTTTCTTTACAGAATGTCAGCACTCATGATGCAACCAGCCTATTACAGTCGTTGGGCTCATAC	CATTTATTAAGGAACTTGATCTGAGATTCAATCATTTTAATGAATCAACGACTACACAAGGTAAGTACTACTCCTTTGCATTTTGCCCTCATAATTTTCCAAAAGGGAGAATTTGACAAATAAAAGTAAAACTACTGAAATTTGATTAAA
SNP13	Chr2	5628466	T	G	AAATTGGATGTGTTTTGGGGAGTTGGGGACTTCGAAAACTTAGTTTTCTTGCATTTTCTTAGCATCTTCACTTGTCTTGATGTGGTTTACATTGTTGTGTTTGGTTCTTAGCTTATTCCTTTTGCACTCCAGTAAGATACAATCTGCCTT	AAAAGGAGGTCTTCAGTTGATAGTCGTGGGCTCTTCGAGGCTGATGTTGGAGTTGATTCAATCCATCGGTTGGAAAGTCAGTCATTAAAGGCATGCAAGACAGAGGATGACTCACTGACAGAAAGTGGAGAGACCACCATTGCTGATTTT
SNP14	Chr2	8481548	T	A	AGAGGCGAGATGAGGATATGGAGTCGGAATCTTTCAACAATGGAAGACTGAGAGATGACTCCAATGAAGAGGAAGTGGAGGAGGAGGAGGACTTGGTGGTGTTTCTGTGGAGGAAATGTTTCAGGGAGGACCTGTTTTTGAGTTGATGAG	GTTTGTTGTGTTTTGGTGGTAGAGCTTTTTGAAGCCTAATAACTCTCTCCAACGACTCGAACAGCGAGGGGCTTTTGGGGATAACAAGTCCATGGCAACCATGCCTGAGATATCATCGCATGATGATTTGGCTGATGACTCATCGCTGCT
SNP15	Chr2	11329535	T	C	TATATTACGGCTCTCCTAGGTAATTGATTTGGAATGTTGTAAAGGGTTCATAGATGAAACAAAGAGAAGCTGCTTTCTCTTAGAAATTCAGCCTTTTATAGTAGTGATTACCTGCATCCCAACCTCAATAGAGATGGTCCGTGAAGATGC	ATGTCAAGCCCGAGCATCCTTGCAAGTACATAGCCGAAGAAAAAGCCAGATGCATGAAGTAGAAATGCTGCTAGCACCACTTGTTGACCAGACATCAGGATTGAAGAAGCACTCTGGGCAATTGCATTTCCACATAGAATTGCAACAGTT
SNP16	Chr2	14083349	T	G	ATAAATTTATATTAGAACATAGGTTACTGTATAAGCTTGGGCGCAGGCTTCAGCTTTTCGGATTCGGAGTTCATTGGGCTCCTGCATATAGGTCGAAGACTGTATATAGGCTTGGGCTTTTCGGATTTGGACTTCATCCTAGTTTCAGCT	CTGCATATATGTTGAAGACCGTATGTTGAATACATGCAGTAAAGGGTCGGATTAGATTGGTCCTATACGGTTCCGGACTGGACCAGAATCGGACCAGTCTAATCCGACCGTGTTGACTCCTCTAGGTATTGCTCTAGAAAAATTATTCTA
SNP17	Chr2	16912675	C	A	GTCATACTTTATGCACTTTGTTTTCTTATCATAAGCAACATATTTCAGAGCAAAAATTCGTAACCAAGGTGGGTTCTTTGAGTTGTTATGGATTGGAGTTCATATTTCAGGGTGAACATCACCATTGGAGCTTTAGAGCAGAGGCTGATG	TTTCTGGAATGCATACTGTGGCTGATATATTTTGCTGCTGTTGTGGCCAAATTGTTGGCTGGAAATATGTAATCTCTCTCTCTCCTCAATGTCTATCTATCTATCCATTTGTCTGTCTGTTATTTATCCATCTCTAATGCACACACAATC
SNP18	Chr2	19729422	A	G	TGAATTAGATTATGTTTTAGCTATATTGTAGAAATTAACGGTTTATTTACTGTAATTTAGCCGTTTTTCTAGCTGTAGTGGCACTACTTGCAATTTAACTATCTGCAGAAGCCGTACCGTGCATCTACATCAGTCTCTTACGCCTGGAAC	TTAACCCGACTATTGACCAAGCATGTCTTCTGTGGTTCTGATGTTGGGATGCGAGATTGCATTGCCTCAACCAAAACAAGCGGTTTCCTGATGTATATAGCAGTAAAGGAAACCACTTGAACCGGATTCCTCCAGCAAGCCTGAGTTATC
SNP19	Chr2	23225237	C	T	ATAACAGTTTTACAAATACAATAAACTAGCAATGAAACCTGAACATAACCTTCTTTGTTTCCAACATCATAATCGAAAAATGAAAAGAATACAAAACCTAACACATACAACATTTTACCGAATCACTTCAGAATCCTTCATTTCTGGCAT	ATTGGTGCAGCAAAAACAGAATTGACATGCAATAGCACAGAATTGTATCCAATAAACCGCAAAAACTCACTCCTCGGCAGTTTAACATTCAGCGGAGAGAATCTGTCTTGCAAGTTCCTAGTCATAGCACAACAATCCCCCCGTTTGCCA
SNP20	Chr2	25464740	C	T	TTACACGGAAACAGAGAACAACCGAGTCTCCATTGATTTAGAATAATAATAAAGCTGGAATCTTGCTCGATGACAAAGAATATGAGACAAAACTTTTAATATTGCCAACCTACCTCAACTTCGTGGTTGACTTAATAAAATACCTGAATG	AAAGCACAGGTGTGCAAAGAGCCATAGCATTAGGTTGTCCTACTTTAAGAGTAATATTGTAATAGGTGGTGTCCACATGGTTTTTAAATGATCAAAACATAAAAAAAAATAATCTTTCTTTTTCACCCATAATCAGCATATTGTATGTAT
SNP21	Chr3	102169	T	G	CATAAGGGTGTTTCACAGGACATATAGACATAGACCCATTAAGGTTCTTCTCATTATAAGGTTGGCTACTACCCATTATTTAGGGGGTCCATAGATTAAAGGGTTAATGAGTATGGCACACCTAATGATAAGGCCATTGATGTGACTAGT	GTGGAGGAGTTGAGGTCAATGCCTTTAATAATCATGGTATGGGTCGGAGCTCTGTGCCCATTACAAAATCTAAATATGCGTGAGTTTCTTTTTTTTATTGAATTGAATTAAATTATGTTTTGATTGTTATTTGTTTGATGATAAAATTTG
SNP22	Chr3	2624853	G	T	TGCTCTGAGCTTGCAAGAATTTCTGGGTTGGGAAATTGATGGCCAGTGAAAACATCTGAGGAATGACTTGGATTGCGAATGTCCCTGCCAGTTCTGCAATGTCACGTCGTTGTCCGAGGAGCAAGAGTATAGGAGTGGCGAATATGTAGA	TGGCAATAGGAAGAAACAAGTGACAAAAAGGATGATCCATGAACGTTGCATGTATACACCCATTAATTCTAACTGTCCTGCTCCAAATGCCTGCCCACATAGAGTTTCCAGTGCACTTGCCATCCCAAGCTGCAAAATTTTTCCAAACGT
SNP23	Chr3	5283278	A	C	CAGCATTTGTCACCAATTTGCGATTGGCATCAAACAACTTCAAAATGGCATCCTCGGCTTCTTCCAATTGCTCCTTAACAGTATTATATTCAATTCCTTTTCCCTTTATGCTCTTCTCTGAAATCTCAACCTTCCTCTTCAAATCTTCCA	AGTGATTTGAAGATTAGCTAACTTCTGTGCATCAGAATCAAGTCTTTCAAGAACTTTCCTCTTGCTTACTTCTTTCTGGGACTCTGAAAACCTCTTTGAGATCTCTAACTTGTCCACACCTAACTCCTTCTCAACCAGTGATTCGATAGA
SNP24	Chr3	7888140	G	C	TCTGATTTGCAAATGGAGACCAATGGGTGCTCTTAGATGTTTCTGAAATAAGTTCTTATGTCATAATCATACCTATTATTGAAGGTAGTTTCAGGTCTGCTCTTCATCCTGGAATTGATGGTCATGTCATGATTTGTGCTGAGAGTGGGT	TACTCAAGTAAAAGCTCATCTTTTGATTCTATTGCTTATGTTCATGTTTCTGATAATCCCTTCAATATAATGAAAGAAGCCTATAGCGCTCTTAGAGTACATCTCAATACTTTTAAGCTCTTGGAAGCGAAACAAGTCCCTCCTATTGTT
SNP25	Chr3	10522770	A	C	ACAAAATTGAAAACCTGTGAGGAACAAGAGTGGCGGCGACGCCGTTCTGGAGGCGGATCTCGGCAGTCTCGGCGGCAGCCACGGAGGAAAGATTGACATGGGTAGTCAAAAGAAGATTCCGGTGGATCAAGAAGCCAGTAGCGTTGGCGG	GATGGTGGCCATGGCCGGAGTCTTGGTGGAGAAAATGGCGGCCTTCATTCTCTCGGTTTTGGAGACACCTTTGCAGAAACACCATGACTCTCTCAAGCCCACCATTGTCGTCGTCGTCGTTGTTGTTTTTAGAGTGTTAAGAGAGTTGGA
SNP26	Chr3	13280463	A	G	GCAGGTAACTTGTCCCGAGTCAGCCACATCTTCTTCCCGGTTTTCTCCTTTCCAAAAATTGGACCTGACTTTGTGCTTGCCTTCCCAAGTGGACCTGAATAAAAATTGACATTGTTACCCTTTCCAGACATAGGTCCTGATTTTGTGCTT	CAGCACTAAGAGGACCTGAATGGTAATCATTCATTCTTTTTGGTTTTGAAAGAGGGCCCGAGAAAGCCATCAATGTTCCAAGCGGACCTGAAGAATATCTAGGAATACTAGTATTTTCAGATGGATGTACTGAAGATTGCAGTAATGCAG
SNP27	Chr3	15749698	T	A	TGTTGAATATTTGTTCTTGGTTTGGTTTAAATTTGATGTTATATATATACGTGTTACACAGATCCGTAGCAAATGTTGTCACAGAAACAAGCGGAGGAAGCAATGGTGTCAAGCTTTAACGATACAGAGCAGGAAGAGAAGGAGGAGGAT	GCAAGGCAGGTCACTCCAAGTTTGGCCTCAAAAGCCTTCTTTGGCATGGTGGCTCTGTATATGATGCCTGGTTTAGCTGTGCCTCTAATCAGGTATATGTATCTCATAATCTGAAAACGTTGTCTCCTTTGGACTGCTGTTAACTGTATG
SNP28	Chr3	18382152	G	A	CAAACCAAAGAAGCAGAAACTATGGGACTAACTATGGTCCCTTGAACTGTAAGTGTAAATGACAACGTCTGTCCAAGAGATGTGAAAGATAGAACACTAGGATTTGCTTGGATTCTAAGTCCAGGAGGAGCTGTCACTGAAGCATTATAC	TTGAAACTGGTGATCCGACATTGGTGACAAACCTGGTGAAGCTTCGGTTGAAATTGGTTTCGGAGGGAAAGGTAGAGACAGCAAAGGAAGGATAGTTGAGATCCCAAACACTTGCCCTTGTGGTTGCATCACAAGTGCTGTTATCTCCAG
SNP29	Chr3	21002686	A	C	CTGATTGTTCTTTGTGTTTTCATGCATAATACAAGATCTGAGGTAAAAAATACAGCTAGGCTCGACTATATTACACTGACAAAATTTATGGTAAGGCCTGCTAACGGTACATTTGATCGTCATCGGCATCAAACATGCATGTCCGATTGA	ATTTTGGGTTCAATCTAAGTGCCTTCTTTGCCAAGTTGCGGATATCTTCCCTGATGGACTCCACTGATATCCTCTTAACTTCTTTCACTCCGCCTCCATATATGAAATCCTTAGCATTGTCCTCTGCGAGGGAAAGCAAATGAAGTTAAC
SNP30	Chr3	23972140	C	A	TTAGTTCCTCTTCAAAATTTCCAATTTTCTGGAAAATTGAAGTGCTCGAGTTCTTCTCAGCTTCTCCATTGACCAAGGCATGTTCAACCAAGACTTGTCTTAGTTTTTGCATCAAAGGGTAGGTGGCACTGCAGGGATCATCAATGTATG	AAAGACGTATTCGCGGTCGACAACTTTGATCAAGTCTTTTTCACAGAATCTGGATGGGTGAAGCTCACCATTGACGCCCATGGTAAGGACTCGCTTGGCCACTTGGCTGACTGTGTTCTTGACTGTGTTCCTCAGGTTCTCCTCTAAATG
SNP31	Chr4	105359	C	G	CTAATCTCTTTGAAATGGATTAACAAATCACTGAACAAACTAAATTATAACAGAAAGAAATATAAGAATAACCAACAGAAAGATTACGAATGATGATCTACACAAAGTTGATCATGAATTAAAATCCGAGATCAAATATGCTTGGTTGTA	TGAAAATAATCTAAGAAGGTTCAAATTCTGACCACAAAGAAAACAAACGGTTGATGTTGGAGAACTTTTTCAAATTATCTTAGTAATTTGATCAAGTAGATTGCATGATGCTAGGTCTACAAAGCCATACCTTGTGTTAAATTTGTAAAT
SNP32	Chr4	2507149	G	A	GATATAAGTAGCGAAGCATAAAGAAGATCATAGTGGGAACTAGATAACCTGTGGGGATGAGTAATTTTAGCCTTCCACACATCAGTTGGTCCAATTAAAGCACGCCAATCAGCAACAGCATTTTCCTTCTCCAAAACCATAACCAACACT	GACCACTGAGAAAAGTCAAGTCACGAGAAAGCAGAACAAGTACATTCAGTACTTCAAGTCACCAGAATTATACAGACTACTAGCCAATAAGTCAATTAACCAGCATCATATATCAACATGACAATATAATAAATTGCAAAAGAGATGCTT
SNP33	Chr4	4990351	A	G	AAGTGTAAGAGAAAATCCAGGTCCTTGCCTGTCAGCCTCATGCCATAAACAAAAGAAGTTCTTAATTCCAATACTTGCATCCGTTATAGGCGTCCTGCTCATTTTGTAAGCCTTCATCATTCTGATTCAGTACAAAAGGAAAAGGAAGAG	GGTAATGTCTTTTGCACTTTGTTTCTCTTACAAATGTGTAGCTCTATCCTTCCTAGTTACATGAATTTTGTAAGAAACTGAACCTTACAGGAAATTGTAGTTGTAACTTCCTGAAACCAAAGAAAATGAAGGGCAGGCTTATTCTACACC
SNP34	Chr4	7434630	G	C	GCAAACCTGGTGTGAAGAAGAAAACATTAAGCTCAGATCTCAGCCTGAAGTTGTTCCCCTCTCTGTGAATGATGAATTGGCTTTCGTAGCTGGTTTTAACTGTTCACTAAATACTCTAACTAATAGCCCTGAGAATATGCTGGAGAAAAG	AAACTCTTACGAGATTCAGTTAGAAAAGAGATGGGATTGACTAATAAAGACATGCTTGTGATGTCTCTTAGTAGTATAAACGCTGGAAAGGGCCAGCTCTTGCTTGTTGAGTCAGCAAATCTGATGATTGAACAACAATTTTTCAGAGAG
SNP35	Chr4	9877692	G	A	GTATTGAAGCTCACCACATTGAACTGGGGTTGAAGAGTATGGACAAAATCAATGAAACCAGGATGTTCAACAATGTGGGGAGGATAGTCATGCATAATAATCATCTTAGCAATTTCTTGGCTGCAGCGATCCTGGTTGAAAGGGATGTTT	TAAGTCCAGGGGATGTTCTGTAGCGTCTTTTAGGTGGATCAGTAGCATTCCCAGGCTTGGAGCCTGGCGTAGGTGGGGTTTGCTGATTTTTCTGACGGCTTACTGGGCAGATTCCCATGGTAATGTGCCGTTTGAGGTGGCTGGTGCCAG
SNP36	Chr4	12346461	G	T	AATAGACTTGCATTTGAGGCTGTAGTTTTAGTTTGGGTCTCACCTGTTTGGTTGTTATCAACAGGCAGCCTTTCCTGTACAGGAAAAGAGATTAGATGCTTTAATTTTATGTACAAGTGAGCTATTTATGTATTTGGAAGAAAACCTGAA	CTTACACCGCAAAATTTATCTGATAAAGCTGTTGCATTGGACGAATTGGAAGAGATGCACCGGCATGTATGTGTTCGAGGACTTCTGTTGAATTATTGGATTTCAATTTTCCTCTGAGGTCAGTCATAGAATAACAAACTATATGGTTCA
SNP37	Chr4	14822581	G	T	AAAGCAAAAATGTTGACTTAAGTTCATCGGATTCTAAATGATTGTAACTCAACAGTATACATGAATATGCCTCTTTCGTTACTGATGCATTCTGACTTTCTGAAGAAGGGCGTTGAAGTTCTAACAAGGCATTTTCCCATTCAAATACTT	TTTGTTTTTTAATGCCTTTGCAATGGTAACAATAGCAATAGGCAAACCTCCACATCTTTTGGCCACATCAAAGGCTATCGATTGTAAATCATGGTGCTGAACACAGGAACCTGCTATCTTCTCGAACAAGTTCCAAGCTTCTTTTTCATT
SNP38	Chr4	17280018	C	A	CCTTGCATCTGGGTGGTCCTGACACTATCACAGCCTACTCTTTAGAAGACAGTGAGTTATGGTTAAGGCACTTGTTTGGGCTTGTTGTAAAAGATGGAGTACTCTGTGTTTTTATTTTATCCTGGAGCAACACGGCCCTCACATTTATCA	CATCACAATGTTTATCTCAGGAATAATCAAGTATGGTGAGAGGACTTTTGTACTCAAGTCTTCAAGCGGCCAAAGTTTCAAAGATTCCTTGCCATCAACAACTTATCCTTGTCCAGATTATGTTGATTCCTTGGATAAGATACAAGAATG
SNP39	Chr4	19749311	A	G	CCTGGGGTTTAAATTTGCCCGAATCCGAAATACAGTATCTTTTGTGCCCTTCCATCTATGAACTAGAATTGCAAGTCTTTGACTCTCTAAGAGCAAAACACAATTTCCCTATCTATGCTCTTGGTCCTCTCATACCCTATTCTGATCTCA	TGATGACAAAGTCAGTCCAACCCCAGACTATATAGAATGGCTCAATTCTCAACCTACCAACTCTGTCTTGTATGTCTCAATGGGAAGTATCCATTCACTTACAAGTGCCCAAACAGATGAAATGGCTGCTGGACTAAGAAGTAGCGGTGT
SNP40	Chr4	22214913	A	G	GACGGGCCTCACTAAGCCCAGGCACTTCACACTTCCTCTTACTATCATAAATTTTACTTTTTACATTATTAAATTTGAAAAGATTTTGTTGGTCCATGTAGGGGAGAAGTTCATCGAGATGGAGACTACCATCGAGCTGTCCACGTGTGG	TTTTTGCTGAGAGCACAAAGCAACTACTTCTCCAACGACGTGCTGACTGCAAGGATTCGTGGCCGGGGTTGTGGGATATTTCAAGTGCTGGCCATATATCTGCGGGGGATTCTTCGCTTCTAACAGCCCAGTAAGAGCAACTTACCATTT
SNP41	Chr5	320633	C	T	GCTCACTGATAACAGGAAGCCCTTAGATGCCTTTGGGCAAGTTTTAAGTACAAAGAACAACGTTTTCGGCAAACACTAGAAAAACTAGAATTGTTTGGAACAAGTTAACTTTACCTTTGATTTCCTTCTCCGACTTCCATTCTGAAAAAA	TCCCAATTTTTACAGCTGAGCCCACTTCCCTGGATAGATTATTCAGCAGTGTCTGGAGTAAAGAGTAATATATTAATCAACAACTGCATAATCAGAATTCACAGACAGACAAAAAAAGAAAAAAAGAAAAAAGAGAGAGAGAGAGAGAGA
SNP42	Chr5	3106371	G	A	AGATTAGAGGCCTTCCCCTTAATCTGTGATTTTTCATTCTCAATAGAACAGAAAGAGATAGAGATGGTAACACAAAAAGATAATATGACCATCATATGAATGTGAAAATTCAGGTATTTCAAGAACAGGATTAGTAGACAAGGAAAAGAC	ATGCATGATGAACTTACTCGCTATGTAATCATCCGTATAATCCGTATCAATTTTCCCATGGGCCATTGCACCAACCTGAAAACATATAAGATGATCGACAATAAACTATAAAAGTCTAAATCATATACAAATATGATATGATATGAAAGC
SNP43	Chr5	4959354	G	A	GCAACCACGCACGTGCGTGTAGTCACCACCTGATCTGGGTGTTTTCCCCCTCTCACAGTAGAGGTTTCTTGGTAGATCGCAGAAAGGCTTGCCAAAATGAACTCAGAGGATTTAGTTAACCATTGTGCGAAACTCTCTCTCACTGACGAA	ACGGCCCGATCGTCACAGTGGGTGCGACCGCCCAACAAGCAGGACTGAAAGCAGTTTCTAAGTGCCTTTTGGGCAAGGTGATCACAAATAAGGAGGTGAATCGGGAGGCGATGTGAACCACTATTCCCAAAATCTGGAGAACTAAACATG
SNP44	Chr5	7368188	A	C	GCTGGATCCTTTCTGAGAATCTCACCTCTGAGTTGTTCAAATTCTATATCAAGTCCATTTAGGAAGATGTGTACTCTCAAACGTTCAACAGATTTTTTATATGCAATAACATCATCAGGATCTTTCATTACAACTTTATCACGATAATCT	GCTCTTGAAAAATTTCTACAAGATCACCATAATAGGTTGATAGAGGGCGACCAACCTGTTTAGTAGAGAAAGCTCGCTGATTTAGTGCAAAGATTTGTGATTCGTTTGACCCGTCATAAAAGGCTTTTGTAAGAGCATTCCAGATTTCAC
SNP45	Chr5	9808335	C	T	ACAAGTACATAACACTCCAAAAGAACCATAATAGTAATACATATAATATAATAGATAAAACTTCTCACACATAGTGATAGCTGATAACAACCTTAAATAGCTTGACCGGTTTCTTCACTTTAATCATATACTTCACCTCATGAGTAGCTT	ATCCCAATATTTGAGAAATTGGACTTCATCACCAAATTCAAGTTTTTTGGCCCTAACAAATTTACGCCAACCAGAAGAAATGACGGGTTTCTTGTGCTTGCCTTTACGGATGATCAAACGAAAGTGCCAAACTTTCCCTTCAAAATCTTC
SNP46	Chr5	12548680	T	A	TTCCGTGCTTAATATTTCTGAGGAATGGCTTACTAGAGATGCAGTCTATTGCAAACCAATGGTCAAGATAGCAGCCGTGGTCTCTGATTCCAAATGGATATGGAATGCCAACGTTTCCGCACCTTCTCTGACAATCAGGCTTTACAACTG	TAACGATGATAGCAAGATCATCAACTGGAACACCAATGGTAGAACCATTTTTCAATGTCTCTGCTCTGTTAACTTATTTGGCTCTCTGCTTACTGAGAATGTTGAGGTTAATTAAAGCTTACAGTTGCTTTGAATCTTTATACAGATTCC
SNP47	Chr5	14732183	C	T	CCTTTAACAATATGCCACCTACTTTGCAACACTCCAAATGCTCACTCTACATCCTTTCTCACAGTTTCTTGGTGCTTGGCAAATAATTTTTCTTTAAGAGAAGACGGTTGAGATATTGTTTGAATTAGAGTGGCATACTGAGGGTAAATT	CATCAGAGAGATAATACCCCATATTGTAGTGATGACCTTGTACTACAAAATCACAAAATGGTGCAACATCATTAATTAGATCATCAAACAATAGAGATCTATCCAAAACAGTAACATCATTATTAGTACCAGCCATGCCAAAGAACACAT
SNP48	Chr5	17188670	A	G	GCAGAATTGGCCCCAACAGCTGGTGGTGGAGCAGAGACACCAGGTGCAACAGTAGGATCGAATGAACTAGCACCAGCACCCGCTCCTGGGGTTTCGGCTTCTTCTGTGCTCTCTATTTCAGTTGGACCTGTGGTCCTTGCCTTACTGCTT	CATTGTTTACTAGCTATTGAGAGCAGCAGTTTGAGTGAGGTGTTTATTTGAGGATCTATCTTGACATGTAGTTTATATTGTCATTTCGGAGTTTGTTGTCCTTATGGAGTGTGACTAAAGCCGTACAAGTGACCAAATTCGTTTTGTTTC
SNP49	Chr5	19622519	G	A	TTTTAAAGGGAGCCCAGCAAAAGATTGCCGCAATACCATCAGTACCGAGAAGATCTTCGTATAAGCAAAAGGGTATAAAATGACCTGAATACCATCATAACTTTAGATAACAATCACGGCTGCTCATCATCTCGAAGCCCATCACCTAAA	CCCGTTGGGCGAGTCTATAATACAGAATACCCATAGTTGCCATGCATGCCCTGTAGATGTCAACAAAAACTAAGTTAGTAAAAACAGTTAACTGCTATGTATATTTCTCAAATTCAAAATCCCTGTTTCTTTATTTTACCAAGTTGATCG
SNP50	Chr5	22066066	G	A	ACTATTTTGGATGTACAAGGAGTGGTATGTCCTAATCTACAAAATTGTTATTTTTTTCGGGAATGAATTGTTTTAGTTCTCTTCACACAACATATATGAATCTTCAGGGACTTAAAAACTTCAATAAAGCTGCACGGGACCTTATTCAGC	CCTGCAGAAGATTGATAGCGACAATTATCCCGAGGTATTATCCTAACTTCATAGCATGACATTAACGTGCCAGAGGGACCTTTTCTTGCACTTCCTGATGCAATATAATTGTTGCGATGATGAGGTGATACCAACTGAATGTTGTTTTCT
SNP51	Chr6	157491	C	T	AGCAATTACCGATATAATCTCCAACAAAATCTGGATCATCGAACGAAAGTAACTGGCACACTACTTAAGATAAGTTGAAGAAACCCAGAGCAGCAAATATGTGATCAATGAAGTCGTTACTTCAAAACTCCTCAATCCTTTTAGTATGGG	ATAGGTGGGATCACAGCTACCATCAAGAATGTTCCCAGCAACCATGAGAAAATAAAAGCTCCAGCCCTGCACCATGGCAACATAGATATGATTCCAAACTTTTACAATTGCACAAATTCAGAATTTTAATAGCAGTGTATTTACAATCAG
SNP52	Chr6	2451306	T	A	ATAAAGTCATGTATAGAAAGTTATATCACTCTGTTTATAGAAAACAACAAACCTAACGTCAGGAATATCGTTAGAGATCTGGTGTCATCCCGCGCTGATGAGTCGGATTCTATACGAGTTACAGGTTTTGTTCTTGATTTCTTTTGTGTT	CCATGATTGATGTTGCTGATGAATTTGGTTTGCCTTCTTATATATTCTTAACTACCAATACTGGATTCTTGAATCTCATGCTTTATCTGTCAAATTGTCATGAGAACATCCGCACCGAGTTTAAACCTTCAGATTCTGACTTGTCAATCC
SNP53	Chr6	4884723	T	C	ATACTTATATAGTTACATAAACTTCACTTATAGATCATACCAGCTGAGGACGCTGCCTCTGCATTGATCTTCCTATACGTGCAGCTTCTTCTGGACTTCTCATGGCTTTTATCTTTTCAACACAATCTTGTGCTACAGGATCATCCACTC	GATAAACTTATGTGCCTACAAAATTGAGAGCATTTTTTAGAGAATTTGTGAAAAATTTTCAATGAACAATTAAAAATAAACTGGAAAAAGGAAACTACCTGGTAGTAATGCTCTACACTAGACCAAGTGACATAATTACCGCTATCATCT
SNP54	Chr6	7316774	C	T	TGAAATTGTTGTGGGAGCTTCCACCTTCGCTGATGCTATTGATGAGTTGTTCCTTAACATTCACAGCATTTGTTTTGTACATCCCATTTCCTAGCAGTTCCTCCAATTTATTTCCAATTTCTTCTCGAGTTATTATCCCTCTTTGGTCAT	TGGTTTGAGCCCTAATCCAACCTTCAAGGAATTACATACATAGTCTTTACTGTGATGTTGATCACTCACATAAGACCAACACAAGAGAGGCACTCCATTGCTCAGAGATTCGATGGTAGAGTTCCAACCACAATGGCTTAGAAAGCAAGC
SNP55	Chr6	9777129	C	T	AATACAACTCCAAGCAACCCATTCAAATGCAAGAGCACACCAGTATCAGTAGCTATACGTGAATGAAACAACCAGTTCCTCAGTATCGGACCACATCCTGAAGGCAATCGTAAAAATGTGAGATCTTAATCTTTTCCCTGCCGGAGTATA	TGCCTCTGCATCTCCGCCTTGCTCTCCCTGAGCCGCCATCTCAATCAACATGTAGAGTTTCTTGATTGGCATCTATTGAGAAAACATCAACAAGAAATTGACAATGGTAAGCACTTGTAGCCCCGGATACACAGAAAGACTATTAGAATG
SNP56	Chr6	12436342	A	G	CAGTGAGACATTGCTTCTTACTTCTGTTAAAATTATCAGGAATATTTTGACAGAAGGAATCAAGAAAGCAACCTATTGAGCTTGACCAAAGCCACTGTAACTCGAGTTGACATAGCAGGAATGGGTGATCGAGTCTGCGTGGATCTCTGT	GCCTAATGAGACCTGGTGAAGGACTTCTAGTATGCTTCTAGCCTCTTGTTTACTTGTCAATGACGCTTGTGGTTTTTCCTTAAGCTGATTGTATATGATGCCCCATTCTTAATCATTGACTACTGTTTGATAGGTTGGATCCTTTGCTAG
SNP57	Chr6	14853303	A	G	CATCAAGTGTATCCTTCACATGTGTTTTCAAACTCTAAATGCTGCTATTTGACCTTTCTTTTATTGGCACTAAAAATTTGACTATTCCTGGTTGACAGTTGATTGGGGTGTCAGTACCTGGTCTTGAACCAGAGTTTCAACCAATCGTAA	TCACTTGTTACCGCACATCATGTCGCACAAACAGGATGCCCATGATATGCATCTTCAGGTGGAGCTTCTCATCTGTGCTGACCATAATTCATTGCACTGTATGCAGTCTTCTTCAATCTTGAATTATTCCACTTCTCTGCTGTCTGATTC
SNP58	Chr6	17138723	T	A	TATGTTAGGGCTTTCACAGGTTTGATGGATTGTTTAGTTGTACACCATCATGTAATCTAATTAATTTTGCTTGCGATGACAGATATGCCAGAGAAGATACTCACTATTTGTTGTATATATATGATTTGATGAAAATTAAACTGTTCTCAA	GCCTAAGGAGTCAGAAAATGTTGATGCTCCTTTGATAGAGGTACAATTGTCAGTGTTTCTTACTTTTAAATGCATTTCTGTGACAATGAAGACACCCATTTTTAAGTGATTTATCTTTTTTGCTCTCCTTTGTGCCATGTATTATGGACT
SNP59	Chr6	19541581	A	G	ATTTGGACAACGTTATTGAACTTGCCTTAATAAGCTTCCCACTCTGCTTCTTCTCAGGCTTTGAAGCAGCTACCTAGAGAAAAAGTCCAACTGGCCACAAAATTTGGCATTGTCAGATATGATTTAAGTTCAGCTGTTGTAGTAAATGGC	CCCCAGAATATGTCAGATCCTGTTGTGAGGCTAGCCTGAAACGCCTGGATGTAGAATACATCGATCTCTATTATCAGCATCGGGTTGACACATCAATACCCATTGAAGATACAGTAAGTGATTCTATTTATATTTTATTTTTCATTTTTT
SNP60	Chr6	22034100	G	C	GCCTTTTATCATCAATCTCCTCAATGGAGCTCACATACTGCTCTGCTGGGTTGTTGACAAGAATATCAATCCTGCCATAGGCGTTCACCACTTCATCAACAACCCTTCTGCAGTTGTCTTCAAACCCCAAATCCCCTGTTGTCGCCATGG	ATCCTTTGCATCCGGGGTCTTAGCCTTCCTCAATATTTCAAGAGTATCTTTCGCGTCTATGTCCTCTGGACCCTCCATATACGTGAAAGCAACGGTAGCTCCCTCTAGTGCAAAGTAGTTGCAGACAGCTCTTCCAATCCCAGAATCGCC
SNP61	Chr7	37506	T	C	TAACAACAATCGCTTTGCTATAATATATTCTTACATATTAAATGAAACAACCACAAAACCAAGTGTAAAAAACAAAATTGAGAAGTACCCGCCGTGAAATTTCAGCTCCAGATTCTATGCGTTCTTGTGCTGCATATTCTTCTATATGAC	TTGAAAAGTATCCTCATCTTCTTCAGGTAATGGTGAAGCATTTAAGTCCATGGTACCAATCATTCAACATCCACGTAACAGCATTCACCGACATTAAAGTTTCAAATGCCCATAGGGCTCTCTCTTCTATAATAGTATTAGCCAACAGCA
SNP62	Chr7	4005942	A	T	TGTTGCTTTTCTAAAGGATAGTTTGTCTTTGATGGGTATTTCATTTTTTGCTTGATGGAAATTGTTTTGATGGGTAGTCTTTGGACTCTCTTGACAATGAAATCTCTCGGGAAATATATTGATTTTTCAGATTGCTGTTTTCAGATGCTA	ATTTGTTGTGGTGAGCAAGTTGGCTATGAATAACTAAATTTCTTTTTTGTTCTATATACAGTGACCTTTCTTGTGTTTAGATGAAAAATGTATATATTGGGAATTTCTTGTATTACATTAGAATATTGAATCTTGCAACCTTTGAGTAAT
SNP63	Chr7	8608883	T	C	TTCCCGAGGAAATAGGACACTTGAAGTCTATATCGACTCTAATGGTGGGTCATAATAAACTTAGTGGTCATGTTCCTCCTTCTTTTGGTAATTTGAGTAACCTAAAGCATTTGTTCCTCCTTGATAACCAACTTTCTGGTCCACTTTTTC	AGAAATTGGGAATTTGATTACATTATCGCTTTATGAAAACCACTTCACTGGTTATTTGCCTTATAACATTTGTGGAGGTGGATCACTCAAGTTCTTTGATGTAAGTCACAACCATTTTGAAGGGCCAATTCCCACAAGCTTTAGACAATG
SNP64	Chr7	11984599	G	C	TGGCTTTTTTTTTTTTCCGTGTTGATGATGTTGATGTTTTGTTAATGGTGTTTTGTTTTTTCAATCGTTGTTTTTGTTTTGTTTCAGTCAACTGAGATTGGAAAGGCTGTTAATGGCCTTAGAAAGCATGGTTCAAAGCAAATTCGAGGC	TTGCAAAGACTCTTATCGAGTATGAATTTGTTTTTCCATGGTTATGCTGAGATTTTCTATGTGATAGGGTTTGAGCTAGATTAGGGAATTGAATGGTATAGGGAATTGAGTGGTAAAATGTTGTCATTTGTGAAATTTGATCTACCGATT
SNP65	Chr7	15971184	A	G	ATTATAATTAGGCGCAATTAAGGGGAGTTTGTCCTCATCTTAAGCAAAGTTACTGAAAGGGAGAACAAATAGAACAAAATCCCGCGAGAAGAAGCAGAAGAAGAAATGGAAGCGGAAAGGGTTGTAAATGAGTCAAAAGAGGCAATAGTG	GAGAGTATTTGTTGAAATCGAAACTGGGAGAAAGCTGTTTGTCTACAGTATGGAAAGCAGAGCACGTAATATCGGGAGATTTGGTGGCAGTGAAGCAAGTCTACCTCTACAAACTCAGTAACCACCTTAAGACCTGCTTGGACTGCGAAC
SNP66	Chr7	20229555	T	C	TTGCCTTCCGGTTCATTTTGGTTTCCAGGAAGTACCTTTACTCTTCCTTCTCTAGCTGTCGATGACTCAACGAACCCATGTTCTTGAACTTGATTGCATTTGAAATGTGCCCAGATTTTGAGAATGATTTCCAGGTAAGTTCCTATATTT	CTTTCTCGATTCTCTCATCGATCAACCAGGTGATGTTAAGGACCTACGAAAGGCGCGCATACTCTACAATGCCCTAGGAAGCGATGAAAAAGTGGCTAGTCTCTTGAATGAGATCAGCACTGACATAGTTCCCAACCCACATATTCCAAA
SNP67	Chr7	24150896	G	A	TTGCCTCAAGAAACTGCTCTTCTTGGCATCAGGTTTTTCTGAATTGTGCATGCTCCAATATTCCTTTGTTATTTTGCCTCTAATAGAAGACATATGAAAGATCCTGCTGGGGACTGGATTGCTGAGCCTCCTTCATATGAAACCATAGTT	CTGAAGGTAAATCTATGAGCTTGTGCAAATTTTGTCTGTGATTTTGAAACCTATGATCTGTTCCAATCATTGTCTGATTTGAATAGATATGAACAGATCTAATACCCATCACCATGAGATATGTGTATAGCATTCTTTTACATTAGGGTT
SNP68	Chr7	28081900	G	A	ACCACAATGTTGTCAACAGTGGTTCACCGGCAAGTGAGGTTTTCCTCTTCTCTTTTCTTCTTCCTCTTATTTTGTTCTTATACTTCCTTTATTTTCTCTTTTTTTTTTTTGGCTGTTGCCATTAGATTCGCACGCTGCCACGCATCCTTT	TTTGCAGGTCGCGCCGTCGTCAAACCATTGGTTCTCCGCTCTGACACCGCTGACAGCAAACCCTTGCTTGTCGTCGAACGATTCTGTGCCACCGATAACCCATCTCAGGGGCTGTGAGTTTGGCTGGTACGGAAGTTCCATCTCGACGTC
SNP69	Chr7	32039934	T	A	CTTGGTAAGCCCTCCAAAATAAGAATCAGGGCGTCCTTATCCAACTCTGAGCATCTGAGGCTTTCGAACCTTCAATTCTGGGAGATATATGGATAATGCAGAAGCAAAGTTAATGTTAAAAGCACCCACGACATTGAGTTGTTTTGCCAA	TTTGGAGATTTCCTCCATGATTAGTGGGGGATTTGAATGAGAAGGCATTGTCATAGATCCGAGATCTTTCGACAGTCGAAGCACCTTATAACTGTCAATATGGCCTCCGGCAAATGCCTATGCAAATATTTCCGTCAATGACTCAATGCA
SNP70	Chr7	35956631	C	T	ACTAAATTGATTGCATTCAAAATATCTTGGGATTTCATTTGTAATGCTTGACAAAGAATATTAGAGATTCCTAGAACTTCATTCATCAAGTGCAAGATAAATACAAATTCAAATGACATCATCTCTTTATAAATGCTTTTAGCTTCTCCA	GTATGTTACTATTGAATCCATTGTCAATCATTCTTTCAAGAAGGAGACAAGTTGCACCAAACATATCAATTAAGTTACTAACAGAAGCAAAATGAGAGCTCCAACGAGTAGCTCCAGCTCGTTGTAAAGTATGAATTTGATTAGCCCCTG
SNP71	Chr8	27796	T	G	TTGGTAGAAGTCAGACCTAGAGCAGTTCCGGCGCTGAGAGATAGAGATGCTCAAAAGGTGTTGGGAGGGGATCGAATGGATGACCTTCAAGCAGAGGCAAGAGCCATGGCACGTGCTGCTAATGCCTCGGTTTATAACCCCGAAATCATC	CCCGCAAATACCGCTCACGGCCAATCCAGGTACGAGTTACGAGAGTTCTTCAATGAATAATTATTTTGGTGTGGTCATCTCATCATCTGATTGATTGATGCTCTCAGGTGTTGCGGAGGACTCTGGAAATTCTAGTAGCACTGGGTTCAT
SNP72	Chr8	3673437	A	C	TGCCAGTAAACAAGAAGACGAGGAAGATAAAGAAGAGAACCTTTACTTGTACAGATCGAACGAGGAGATCTACAATAAGGGTTTCGAGATATGGCCTCAGTATTATCACCACCACCATCCTCATCAACAACAACCACAACAACAACTACA	AGCATGAACAATTATCTCTCGTTTGGAGTGGGTCCTAGTCGAAGAAGCTTCATCAACGTCTCTGATGACTCGTCGTCAAGATCAGGTTTTTCTTCGATGAGACAAGGTGGAGGTGGTGGAAGTGGAGGAGGCATGAACTGTCAAGATTGT
SNP73	Chr8	7346177	C	G	CGCGGCGAGTTCAGGCACCCGAACGGCAGCGGTGAAGACGGCAGCTGAAACTGCGGCTGCGACGCAGGCGGCGGAATCATTTCCTGTTGTTGTTGCTGAGACGCAGCGTTTAAGTTGCTCCACCGTGGCGAGACGAGCGGAGCAAGCGGA	AGAATCCCGAGAATTGCGGCTTCGAGTTCGGATCGGATGTCGGGATCGAGTTCTGAAGGTACCGCATGTACGCCGACACTGGTGACTCCGCCGCCGCGTGTACAGCCGGAAATGGAGGCAGAGGCGAGAGAGGCGCAGTCGGCCGTTGTT
SNP74	Chr8	11026191	C	T	GACAAGAATTTTGACGACACAAAACAGACCCTTGCAACGGTTGCTAGACAAGTTGCGCCTTTGCATTCCTTGGCTATGACTACGAAAGCCCTCGAAACGAGAATCAACCGAGCTGTCTCTCCTGCTCTCGCGCTCCTTGATAGCTTCAAG	TCGCGGAGTCCTTCCAAAACAAGCTTCTTGCAGTATCCTCCAAAGCATCGATGGAGCGAAACCAGAATAGAAGGCTCAAACAATTGCTTAGATATGTTGATTGTGTTGATCAGCTTAACGCGACAATCAACACCATAAGTCAAGACGGTG
SNP75	Chr8	14697959	T	C	CAGTAAAAGATAATTCAGAAGCAGCACAGGCAGAGGCTTAAGACTAACCATGATTTCCAGGGATGATAAAACATTGAGGACCATCATATTTCTTCAGTTCAGAAACCCCAGACGGTAACTCAGGCTTCCTTCGAGCAATATGATCTTCCT	ATAACACGATGGAGGCTGAAGAGCATATTCAAAGGGACGAAAGAGGCGCCTTTCATAGGTGAATGCAGATGGATTAGGGTACCTATAATGATTTAACAGATATAAATAGCTTAAAATAGGAATTAAAGACAAAAAAGGAAGAAAGAAAGA
SNP76	Chr8	18383989	C	G	CTATGTCGAGATGGTGAGATAGGGAAAGATATCTCGAAGATCCGAGGTGGCAAGAAATGGAGATACAACAAGTCCCCACACGGGTTGAGAGCGGGGTGATACTTGGGGTGAGAGCATGTGGATGTCTAACACTCCACGTGTGCGAGCAAG	AGTCCACGCTTGTCCACATGGCATCCAGTGGGAGGCCAACCGAGATCGCACGAAATACGAACCTCTTATCAACAAAATCGCCAAATTAAATCTCACTCACTGATCTTCTTTTACATTTCTTTCTCCTTCTCTCTCCACGTTGCGTGCACT
SNP77	Chr8	22052463	C	A	CGGCTTGAAACAGTTGATGTACGGACGAGACGGAAGTGTCTCCCCCGACTCTTGCCTGAAAGGACAGTGGGCCACTCAGGTCAAAATACATAGACTGCTACTGAAATGGAGTTTCCGGACGAGAAACAAAGAGGAAGCGGATTTGTTCTT	GTGCCTGCTTATGCTAAGTGTGTTAGGGTCAATGGAGGCCTTAATGATAAAGAGATTAACCAAACTTATGTCAAGGTAATGAAAATGAAATGAATTGAATTCCTTTATGTTGTGTGTTTGGTTCATCATCATTTTTTTTCTCAGGTGTTG
SNP78	Chr8	25777004	C	G	TTCAAATGCGCCTTGGGTTTTAGGATTTTATAGTTGAAGGGAATTTTTTTATTTTTGTCTGTTCCTAACACATTATTTTTGTTCAACCAGATAACCATGTTATTTTGAATTGGCAGAATGTGCCCTATGTCTTTGTCCCTTCAAAGCAGG	TCTTGGCCGAGCATGTGGGGTCACAAGACCTGTCATTGCTTGTTCTGTGACTTCAAATGAGGGTAGCCAATTGAAAACTCAAATTCAACAACTGAAGGTACTACTCTGCTTTCGAGTTTGTTGTTATGAAGATTAACTGCCACATTTTTT
SNP79	Chr8	29478863	G	C	GAACTCAAGTGTTGTTCTGGCTCGTATATGTAGATGACATACTACTGATTGGAACTGACAAAGCATTTATTGCTCAACTGATTAATGACCTCAACTCTAGATTTTCATTGAAGACCTTGGGCCGGGTTTCTTATTTTCTCGGTTTTGAAG	TATCAGAATTGATGCAAGTCTCTGTCTCACTCAAGCCTAGTACATACTTGATTTGCTTCACAAGACAAATATGTCTTGCTCTAAGCCCTGTTCTACACCTATGTCAGCTGGAGTCAAGTTATCAAAAATTTCAGGATCACCCTTTTCAAA
SNP80	Chr8	33089604	A	G	AAAAAGTCTTCATTGTTCTTGACGATGTGGATAACTTGGAACAATTAGAAGACTTGGCTAGAGGGTTTAATCAATTTGGTCCAGGAAGTAGAGTCATTGTGATAACTAGAGATAAACAAGTACTTCATAACTATGGCATAAAAAACATCT	CGAGGTTAAGGCATTAACGTACTTGGATTCTCTTCAACTCTTTTGTAAATGGGCTTTCAAACAAGACTATCCTCCTAAAGATTTTAAGTTGGTGGTAGATAGGGTAGTAAATTATGCTGCAGGAAATCCTCTGGCTCTTAAAGTGTTAGG
SNP81	Chr9	89703	T	A	TTTGGAGTGGGAGCCGCCCAGCCCATTGGCAGGTAAGTTGTGGTCTTTGTATGTGTTTAGACAAACTTAGGGTTTGATTGAAATAGTAGATTTGTTAGATGGTGGTGATGAAGTGAGTGAGTGATAAAGAAAGAAAAGTTATGGAGGAAG	GGGAGGTGGTGGTTGGTATTTTTCGAGGAGAGAAATAGAAGAAAGTTCTCCGTCTAGAAGAGATGGAATCGACCTGAAGAAGGAGACTTACTTGCGCAAGTCTTACTGCACTTTTCTTCAAGATTTGGGCATGAGACTCAAAGTGTAAGG
SNP82	Chr9	3472111	T	C	GAGGAAATTCACCATCAATCAAATCGTGCCGGATGTTTAAATTAAGAGGCTCCAAGTTTTCTTCTATTTTATCTTTAGATGGCATCTGCTCAGGTGGAGGTGACGGAGGCATCCGCTCAGGTGGAGGTGACTCTCCGTCACCTCCACCTG	AGAGTCAAACCCTGCTGCTGACGCATTTCTTTGATCTTGCACTGCAGCTAAATTAACAAGAAAAAAACTAATATAATCACAGTGTAGTGTTATACACCAATGCACCACAATGCAACTATAAACGAAAAGGATGACAGGGCCACCTTTCAT
SNP83	Chr9	7132867	A	C	CACGAAACTGATATGTGTAAGGGCTTCCCTTTGCCAACCCTTCTTGTACTCGTGCATCAGTTGCAGAGGTCGACTTCCCTATATACACCAGGCAGCTACTTTAATTTTGCAATCTCCTTCATCTTCTCAAGTTCCTTCCGAAAAATACTA	ATCGGAAAGTGAGGGACACAGTGAACGACGGTGGCAGTGTCGAGTTTGCTTTGTTCAATGTTCTCAAGCAGCCGTGGGTGGGCAGAGGAGCGACAGTGGTGTGTGTAGGTGCGAGGGTGATGACGATCGAGGGTGCCGAGAAAGTTACAA
SNP84	Chr9	10417020	G	C	CTGAGCACATAACAAAAACCAAATACATCAAAACTATTGATGAAATGAAAGATAAGTACTCACTGGTCCATAATGGTTGTTTTGAAAGCTAAGTACTGATGCTCAGACGCAACTAAAAACTTGGGGTCCTCATTTATCTCGGCGACTGGA	CCGACCAGTAGCGATTCCTTATGCGGTGTACCACCCTCAGTAAGTTGATCACCATCTTTCTTATCCTTCTTTGCTTGACATCTTACATCCACATTTTTCTTACGCTTCTTTATCGCCTATGTTGTATATGGCGACTTCAACTGTTGGCCA
SNP85	Chr9	13852081	G	A	GTAGGATTTTATCTTGAATATCTGCAGTTAAGAGTTCTGCTCTCTTGGCAGTTTCAGTGTCTTGTCCCAAAACTACCTGAATTCATTGTTATTAAATTAATCTTGTATGATCATTCCAAATTTTATGTCACCTTTGCAGGTGGCCCACTG	CCAATTCTCATTCTTATGCCTCTGGTCCAAATACTGGTGGTCCTTCAATTGGACCACCCCCTGTAATTGCCAATAAAGCTCCAGCTCCCCAGCCTGCCGTTAATGAGGTCTATTTAGTTTGGGATGATGAGGCAATGTCCATGGTAATCT
SNP86	Chr9	17304953	G	A	AACGTGGTGCACGAATGTGAAGCAAATGTTGTTCATATGGCACGGTAAACTTTATTTTCAGTTTACTTTACATGATGTACACCTCTTTTTTATATTAATTTCATTCATGTATTGTATAGGAAGGCTATGCGTCCACGTTCTAGTAATAGT	AGGGTGCGCACGAACAATGCATCAAACGTCGGCGGGTGCACCATGATGTGAGGCCGGTCACCACCACATGAGGAGTGCAACCACCAAGATTGCACTCCCCCATGGGTGAGCAGCCGCTCGCAACTGTATGCGCAGCTACGCGATTAATGC
SNP87	Chr9	20847094	A	C	TTGGATGGCCAAACGAGAAAGGCTTGCCTCCTGGAGAGAACACAACAATGGCCACCTCAGCCGCACATAGGGTTGCAAGCTCATTGGCCTTCTTGAACAGGCCATTTCTTCGCTTTGAAAAAGTCACTTGCCTTGCCCCTGTGTCTTTCA	CAGTGTCATCTCAATCTTCTTGCGACCCATGATTTTTCTTTTTTGCAAGGGCGACTGATTTGTGTGTTGTAATTAAATGGGGCTGGCTTATCTTAATTTGGAAATTTTCGTCATGAGGTTAAATGATGTTACTATATTGACCATCTTAAT
SNP88	Chr9	24348616	C	A	GGTTCTAAACCTACATTATTTAGTTTCATTTCTGGAGAAACAAAGTTTCACCACCATGTGAAATGTGAAACTTTTGGTGTGAAAGTGGTTCCAGGAATAGATGCCTGACCTGATATTACTTAAATTCTTGACACTGTTGTCACTTCTCAA	AAAACTGGTTCACCCTCAGTTAAATCACTGCTAATTGACTTTGAATTATCTATTGACTGGTTTCGAATTTGCACATCATTGGCACGAAGGTCCTCCCTGTTGAAAATCAAGCATACCAACAACTATATTACTTGTTCTAAATTTGGTAGA
SNP89	Chr9	28442160	G	C	ACGTACTTTGTCCTGGATTCGGAAGGCAGACTGCTACAGAAAAATCGAGTTGATGGGAAGGATGGATGGGAGAATCGTCAGACGTACCCTGAAAATGTGTGTGATGTATATGGCAGGTGCGGAGGATTTGGAGTATGTAGTCCAAGGAGA	AACCAATCTGTGCCTGTTTGAGAGGGTTTGAGCCAAAGAATGTAGAGGAATGGAAAAGAGGAAACTGGACTAGCGGTTGTGTCAGGAGAACACCATTGCAGTGTGAGAGTGTAAACAAAACTAGTGATGTGAGCAAAGAAGATGGTTTTT
SNP90	Chr9	31444269	T	C	ACTCCATTATATGTTAATTGATTATTGGTCACATCGTGTATTTATTAATATGAACGCATTGAACTTAAGTGAGTACTACACATAAAATGAAATTTGAATAAGACTAACCTTTACAATAAGTGGTGACATTTCCCTTGGGACACAAACACA	AAAATCCTGAGATGCTGTGTCGAACCCACAAGTCCCACCTCCCTTAGTCATGTCCTGACACTGCAAGCACCGTGTAGTCACCGGAATATCGAAATCAACCCGGATCCCATACTCAGCCACCTGATCATAAGGAGGATTAGAACCAGTACT
SNP91	Chr10	1895844	G	A	TTCACCAATTTCTGCCTTTAAGGCCTTTGCTTTCTCATGATGAAGTATTTTCATATTATCTGTGATTATGTTGACTGTGTCTTAAAAAGTGTTTCATCTGGTTTTTCTCTGTAATGCAGGACTTACACAAGCTATGAAGAACTCATTGCT	ATTATGAGGGAGAGAAGTTACATCCTGCTGACCTGAAACTTGCTCTATCAAATGCACTGAATAAGATATTGCAGGTAATTTTTTTTCATGTCTCTGAATTGATTGGGAGCAGTTGTTGCTTGACATAGCCTACCTTATCCCACCCGATCA
SNP92	Chr10	4912911	G	A	CTTATCAACTTCAGGAAGGAGATTCTTCCCTTCGTTTCAAAGACACAGATTAGTTCAGATGTGAATTTTGATACTGCTGAAGATGACTGTTCTGATGTTCTTATTGTTAATGATTCCATGGCCATTGCAGCTCACAATGAGGATGCTAAT	TTGCTTTGGTTGGCCACACGTATGCTCTAATTTCACTGATCTTGTCCAAATTTCGTTTATTCATTACTTCTATCTAATTGAGAATTTTCTTGTACGAATCAAATAAAACGGCTTTAGTACTATGTAACGTTTTTTATGTGGGTATTTTCA
SNP93	Chr10	7168512	G	A	TGTTACTCTTCTTGCTGATCAGGTAAGGTTTCGGTTCCAGTATGTTTACAAAGTCAGTGTGGAAGCTTTAAGAATCTAGAATCTTTTGGCGTTCTACAGGTGAAGAGATTCAAACCTCAACTAGTTGCTGTTAGAAATGAGTCATTAGTT	CTGAACTTGAGGAAGCTTTGGCTGACTTTGAACAAAAGCCTGAGATTATTCCTGGGGAGCAAGGAGTTATTGAGGTATCTTACCATCTGATTCCTAGTTTTTCTAGTTTGGCTCATGAAAACGTTAGTTATATTATCGGAAAAATATTGT
SNP94	Chr10	10424183	G	A	ATAATAAAATATAGTACAAAACAAAGTAAAGCAGCATAGAACAATGGAAGTTCGAAATTCTCAGGGCACTCATTTAAAACATATAATGTTGGTTTAACATTGCAAATAGTTTAAGTAGCTCAGTCTCAGGGATTCTGATTTCGCCTCTGC	CAATAAGTTTGGCTTCTAGTCTCTTTTTGTGCCCTAATCTAATTAGGGTTGACAGGAGGGGTACAAATGAAGCCATAATGACAATGATCGTCGTAATGATAGCTCGCGTGGTTCCAGAAGGTGAAAGTGATCCCATTGTAGAAGCATAAG
SNP95	Chr10	13818828	T	C	AACAACCCCTCTTTCTCTCTCTTTTGTAGTTGTGGTCCTACTAGTCAAAATTCACTACACTACTGTATCACTCTAGTCTGTTATAAATATATACACATACATACATATTGATTTTTAGTGCTTCTAAGCAAAAGAAAACAAATGCAAGAA	CAGGCTTGGGAATAATGAATAGCGGTGGCGGTGGCGGTGGTGGTAGTGGTGCAATTGCTGGTTTAAGCAGCGGTGATGTGTCCTTGTCCATGGCGGGTGACCAAAACCGTCAACTCAAGGCAGAAATTACCACTCACCCTTTATATGAGC
SNP96	Chr10	17285473	A	C	ATTCCCTACAAAGGTTTTAGCCCATTCTCGAGCAGTATGGGTTTTCACATGTGCAAAAGTATGACGATGTCGCTTCTCTCTTTCTTCAGGAGACATTTTTAGAGCCTGGCCAATTGAAGCAGCAACGCCTGTGATGTCCCGAGGATTCAC	AGTATTGCTCCAGCACCCAAAGATTGCGCAGCACCAGAAAACTAAGAAGTGTACAAGAGTATCAGAAGTATGATGGAGAAATTTCCCAATATGTATGAAATATGGCAGTGTTTTTATGAAGCGAAATAACCCCCCAACTTAAACAAAATT
SNP97	Chr10	20726462	A	G	CAAATCCGAAGAGAACACTCCAATCCAGCCCTTCACCTGTAGTGCTGCTCTTTCCTTCCTTCATGGATCTCCTCCTTACCTCATCTAGGATGAAGAACACACTCGGTGCACCCATGTTTCCATACTCGCTCATCACTCGTCTACTTCCCC	AAGCTTTTCCTGTTTCAGCCTGACTTTTTTCTTCAATCTGATCGAGAACTGCTGAGCCACCCGGATGCACCACCCAAAACAATGAATTCCAATCCATGATGCCAAACTGATGAAATGCTTCAAACAAGCACGATGTTTTCAGATACTATC
SNP98	Chr10	24086663	T	C	TTCTAAAAGATGAAAAAGATGTTCACTTTACATTCGGAAGTGTTCAAGGAAATGGGATCAAAAGTGCAGGCCATGGGATGGCCTCATCCAAATTTTGTCTTCATATAGCTGGTGATACCCCTTCCTCAAATCGCCTCTTTGATGCAATTG	AAGCCATTGTGTTCCTGTGATAATCAGTGATGAGATTGAGTTACCATATGAAGATGTCCTAGACTACTCGGAGTTTTGCATAATGGTTCATTCCTCCGATGCTGTCAAGAAAGGATATCTACTAAATCTTCTTCGAGGAATTAAGCAAGA
SNP99	Chr10	27528075	C	T	GAGGAAGAGAGAGTGATGGATCTCTCACTACAAAACCCAACGTTTTGAGTGGAAATAAAAAGGAGTCCTGCAATTGGACCTTGTGTTGTTGACAAGTAGCATTGTGATGCCTTCAACAATTTCTCTTCTTCACTCACAACAAACATTTTC	TGAAAATATTTTCCCTTCCTCCCTGCTGAATGATTCTTGCACCCAAACTCAATTTTCCCTTCACCGTTTCTGAAAACTTATGCCCCATTCTCACTGCAATAATATCATTCATCATAATTAATTGTTTTTTTTTTTCCTTTTAAGAAAAGC
SNP100	Chr10	30967457	A	G	AGATTGGAAGATGGATTTATATTGGATGAGAAGGTCTTTCACAATGATTATATCAACTTGGGCTATAACCACCCTAACATGGGTGTCTTCCTCTACGATGATTTACTTGCAATTGTATCGCTTCGTTATCAAATGATACACATTCTCCAA	TCAGGGAATCTGGGAATCTTGTTGATGTACGGGCCATTGGTTTGTTTTGCCGTGAAGATGATCAACTTTTCCTCAATTCTAATTCTCAGGCAAGACGCTGGTCCGCGCTTGTAATGTTAAATCTTGGTATTACCATTCATGCTCTACTAG
SNP101	Chr11	402416	C	A	TTGATTTTTAAAACAAACTATATTCTTGCATAGTACTCAAGCCATAAATGCATACATATATTTTGAGTGCAGATCGAGCAGATTTGCAAGGTTACAAGAGATAAAATGTGCATTAGCAGGGAAGAATCTGTATATGAGGTTCGCCTGTAG	ACTGGGGATGCCATGGGCATGAACATGGTCTCTAAAGGTGTCCAACATGTCCTTGATTTTCTGCAGACCGATTTTCCTGATATGGATGTGATTGGCATCTCTGGTAAGTGTACTTCCTTCTATGTTTGATTGTCTACTCATATTTGTTTG
SNP102	Chr11	3246966	G	T	AATTTAATTGTGCAGGTGCCTCCGGGTCTTTACAAGGAGAATGGTGAGTCTTTAAACAAAGGCAAAATTTACATATCTGAATCTAGCCCACCAGGGGTTTCCCTGGCATACTTTAATCAATTCCAGGAGGACTTCTCCTTGTTCCTTCAA	CAAGGTCCAAAGAGCTGGTTGTTGGCGGCCGAATGGTGCTGATTTTGATGGGAAGAGTAGGTACTGATCCTGTTGACAGAGGCAATTCCATTTTGTGGGAACGTCTCTCAGAATCCCTGGCCAATTTGGTGTCTCAGGTACATCCAAAAC
SNP103	Chr11	6428534	C	T	GAAATGCGGCGATTGAACCAAGAAAATGAAACGACGAAAAAAAAACAGAACATACGTAGGTGTTGAGTTGGCGGACGAAGCTGGAGAAGTTGTTGTGCTTGAAATAATTAGGGAGCAAATCCTTGGCAAAATCAGCAGTTTTCCACACGA	AAAGGTGGTGCCACTCTCATTCCAAGATATCACATCATCTGTAATTGGATCATCCACCAACTGGTACGTTTTCATCAGAAACGGAGCCGGAACCGACCTCTGCGCCATATCTTCCCGATTTACCCCTCACCAACCTCCAAAGCAACTACC
SNP104	Chr11	11071920	C	T	ATTGTTCCAAAAACAGGACTGGAAAAGTTAAAAAGAAGGAGCGAAGGCGTCTCTCTGTTTTCTACAAAATGGGTGTTTATACTGTGTTAATGTTGAGTCTGCTAACATGCGCCGGTCTGCGTCTATGTTTATCAGATCCAAACGACGAAG	CTGCCTTACCCATCTAACAGAGTCGTTAAAAGACCCTTATAAGACCCTCCAAAACTGGACGAAAACCACCTTCTCCAACCCCTGTAACGGCTTCACCTCCTACCTGCCAGGCGCCACCTGCAACAATGGCCGCATCTACAAGCTCTCTCT
SNP105	Chr11	12837331	A	C	AGAGAGAAAGAGAATCTGTTAATTAAAAAGTAACAAGAAACAAGCATGAAGGGAGACTAGGATGACTTCGGACTTACTGCTCTCTTGTTTTGCGGCTTGAACCGTGCTTAAAGCGCGAGAGAAGAAGTGGAACGTCAGTCGGCACTCGGT	AATGTTCTCATTCGATCGATCAAATAAAGCGGTCACTGGAGATGTTCTGGTGGGTCGCGGGAGATGTTCCGGTAGTCTTAGGAAATTCTAACCTAGTTTTTTTTATAAGTAAAAAAAAAAAACAAAACCAGATGCATTGATAGGCAAAAA
SNP106	Chr11	16126095	T	C	GTCCAAGGAAAATCCAAGAATAATGAACGACAAAAAAAATATAGATAAAATCAGTTTATAAACAACTGTGAGATCAAAATACAGGTAATGAGTATTGAGTATGATACAACACCTGACGATGGATCAAACTTTGAGGACTCTATTTGTTGC	CACTTGATCCATCATGACTCAATAGCTCGATCATCTTGGGAATATTCCTTTGAGCAAGAAATAAAGGTCATCAGTTTAGGACAGTAATAATATGGAAATATGAACTATATCCAAAAGCTCCTGGCCTTTAGTTCCCATAACTATATTCCT
SNP107	Chr11	19639717	T	G	TTACCTCGATTAAGATTGGCCTCTGATTACCAATTGCCATTTTTCGTGCAGCATGAACTGCACTATAAATGGCAAGAGCATCAGTACCATCGACACGGATGCTTTGAACTCCATATGCCTGGCCTCTAACTACAACACCATCACCTGCCA	TTGCAAAGACTTGACTTGCATACTAAAAGACATTTAATCAAAACTGACAAGATATGGGAAGGGACAAGGAGTAAAAAGAATACTTCGAAACTGATCGGAAACAGGGGTACTGATAGCCCATCCATTGTTCCGACAGATAAAAATAACTGG
SNP108	Chr11	22592719	A	G	GGCTCTGTCTGTGGTTTCTCAGGAGCAAGTGAAGGACATAGTCCAACTTACTGACTTCAACAACGAGGATTTGTCGAAGATTGTCTCGTTCGCCAAGGAATCCGACGAGAACAAGGCTTTCCTCGCCAAGCTGGACGGGTTCTTGTCGAT	CTGGTTGAAATTCTTGGCAATGTTAAAGACGTCAACGTATTAGAGCGAGTCGTTAGAGTTTTGGACTTGATTTTGACCAAAATCGAAGATCAACAACAGTTGAAGAACTTGATGTTGAACAGCAGCGATAATCAAGATTGCTTGCACTCG
SNP109	Chr11	25673776	C	A	GCAAATAAAATTGATGTATAGTTACCAAGATTATAGCTTTGATATGATCTCGTTCAATAAAGTACTCGGTTTCTTTTGATCCCATGAAGGCCAACAAGATATCAATAAAGTCCTTGTTTTTAGTTTCATCCATCGATTGCTCATGTTCAC	GATTATTTTCTCAAGAAAATCATCAATCACGTTGGAAATACCCTTCATCCTCTTCTTAAGACCCTGAAGATCAAGCGAAGCTAGAAGAGGAATGTAATCACCCAAGTTAGGACTCTCTGCTAATGCCGTACCCTCGTGCATTTCAGCTTT
SNP110	Chr11	28865461	T	A	TCAACAAATTTGTTGTTTCTGGTTAAAAAGAGAGAGAGAGAGTAAAGACATGTCATTATGAGGAAAATAACCAAAAATTATAGTTCAAGATCAGTTTTTTACCTGTGAACCACATTCTGGTCATGTAGATATTTTAAACCATTCAGGATC	GCCTTGTATATGCAGACACTTGAGAATCACTCAGGGAATAGTTTCGATAGAGATTCTCAAGTGAACCTTTTGTTACAAGCTCAAGGAAGATGGAAAGCTTATTTTCGACCTGAAATGACTCCATGAATTATTAAGAGAATCAAAATGACA
SNP111	Chr12	93424	C	T	TCCCTGGATGTAACAATGCCAGACTTAATAGCCTATATGTAGATTCCAAAATTGAATCCTGCACTATTATCTTCTTCAGCAGAACACTTACTACCTAGGATGTCCTGACTGACGCTTTGCCACTCCCTGTAAGCATCAGTATTCGCAGTT	CATGATATAAGAAACTCGCATCGCAGTTCCCACTGTCTCTACAAGCTCTTTGCCAGCATGTTGCGTTACGTTCAACAGCTAGTAAGTACCACAAAGCCCCTGCTATCTGTTAAGTTTTATCCAACTGTGAGCTTCAATGCATCTGTATAA
SNP112	Chr12	3199672	G	T	CATATGTCGACGTTGTTTCGTTGATATTCTCACACAAACACGATGGCATTACAGCTCTGATTGATTCCTCATCTGGGCATTCACTCTCATACGCCGAACTCTTCCCTTTGGTCACCTCCATCGCCTCTGCTCTCCACACGACTAGACGCA	TTCTCAAGGTGATGTTGTCTTGCTTCTCTTGCCCAATTCCATTTACTTTCCTCTCATTTTCTTGGCTCTTCTATACTTGGGTGCTATTGTTACTGCCATCAACCCACTGAGCAATGTATCGGAAATCAAAAAACAAGTCACAGAGTGTAA
SNP113	Chr12	6300397	C	T	AAAGATGAAGTTAGAACAAGTGATACCATGATTTTGAGTCTCCTACAAAAATGATCATGCTGAGCGCCATGCATCTTTGTCCAGCTGCAACTAAAGCATTTAATGTGGCGTCCACACTTGCATCAGGCAGAACAATTCTATGGTTTTTGG	TCCCATATTGACTTGATGTCAACTTCAATTGATGTAGATAAAAATCAAATCTATATAGCCCTCTACAAAACCTTATAATGGCTTGTGCTGGTGAAAACCTAAAGACATAACTAATTCAGTCTAGCAATCTCATTAATTTTTTAAATTCAT
SNP114	Chr12	9577202	T	C	ACGTACATGCAACAGAAGACAATAATAAACTAGATAAGTAACATGTGAAAGAAAGTATTTCAAAAATTGCTTACGCAATTAATGCATCGGCCAATGAAATTTGCTCTGACTGAATCCAAGCTTTGTCCCAACCAGAAGGTATTCTTTTCA	GGCAGTCCTGATATCATCTAAAGGATTGAGATCCACAACCTACAAAAACAATAGTGGTCAGAGATTGTATAACGTTGAAGCATTTAAACTCAACAGAAACAAATTTCTCATGAACCATTATACTTACTGGCCAGTCAGATCCTAGCACCA
SNP115	Chr12	12689866	T	A	CTTGACAGGGTTGTCGATTGTTGATAATTTTGTGGCCAATGTAGCTCTCAGGATTACCTCATAGACATCAGCAGATATTATGCTTCGTAGTATGTTTATTGTCAGTCTAAATTCCTTCTTCAGGCATTCAGCTAGCGTTTGCTTCCTGCC	TCACGCACCTGTGGAGGTTCAAAATGGTTAGGGGAACAGGTGCTAGGACAAATGAAGAATGCTTTGAGGCAATATAAAAGCATCAAACTATGATCATATTTCATTTTCGTATGAATCAAAAGTTGTGGTTTAGTTGTCTTCAGCATAAAT
SNP116	Chr12	15468784	A	G	CTTCCTGCTTTCTTTCAGCTACTATGTTTGATACATTCTGTGGTTTGAAAAAATTCTGTAGGGTTATACATAGTGTGTCTCACATGTCCCATTTTTCAGTATTTCATTTTTATTTTGGTTGATTCAAATGAGCTGGTGCAGGGAAAACTC	ATTCCATCTCGCATTGTCGAAAGGTGTTTCAGCAGTAGGTCCAAGATACAAGGCAGCTTCTGTTAGAACAATTGATGCTGATTATGTTACATGGCTCACTGCTAAAAGAGAAGGAGAAAGACAGGTTCTTGATGGTCAACAAATTCTTGA
SNP117	Chr12	18631143	C	T	CAGCCATCCAAATTACACACTTTACTTTCATACACCATACTTCAGCATGCTCATGAAAGTTGAAGTGTCAAATGTGATAGCTCTAAACAATACATAGAAAACATTGTAAATATAAGGCATGAGAATTTTACCCTCGTGCAAGATCTAGTG	CAGTTGAATAACTACTTTGAAAGCAAGCTTCCTTCTCCGGTTCTTTATGAGATAAGATTTAAGTGCACCCCCAGGGCAATACTCAACAACAACACAACAAGCACTGCTTGGCAAGTCAATTGGACCATTTTCTGTTAGTATGTGTAGCTC
SNP118	Chr12	22050303	G	A	GATGTGAAACAGGAATCAACACCTCAAAAAGTTAGATCGAATACTGATATCCAAGCTCAAATATTTACCTTTTGCGATCTTTCAAATGCAACAAATAATTTTAGCGAAGACCGCTTCATCGGACGGGGTGGATTTGGAGTTGTTTACAAA	GGCAATTGGAAGGCACTGGTCAGGTAACTTTTCTGTGGTTTTCTAACCTCTTAGTTCTGCACTGCATTTTCATTGTTAAATTATTGCACTTTATCTGGCTCACATATTGTCCCTTCTTTTTTTCTCTGAGTCTATGATGGTTGGAAAGGT
SNP119	Chr12	24741494	G	A	TCACAGTATAAAGATGGGTTTGATAACGTGCGATCATTGGTCGACGTCGGTGGTGGGACTGGCAGCGCAATTGCTCAGCTTGTCAAAACATATTCACACATAAAAGGTACAAATTTTGATCGACACATATGATCGCCACGGCGCCTGTCT	TGATGGGGTCTCGCATGTTGGTGGTAACATGTTTGAGGCCATACCCAATAGTGATGCAGTTTTCATGAAGGTACGTCGTACGTCCATATAATAATAGTACAAATTTTGTTCTAATTTTATCAATTATTTAAATTTACCCGTGAATATTAT
SNP120	Chr12	28476597	G	A	TTTCATCTTACTTGCATTCGGTGTTTTCTTGAGTATAAGATATTTGTTTATGTCTAAGGTGTATGATGTCTGATGATCAAGGATTGAAATCCTTGTTCCCTATGGAGGATATTGCGGTAATGGGAATCTGGGAGTTATTGCCACATATTT	CAAGTTCAGGGTGAGTATCGAGACACATAACGTCTTGTTTATATTTTGGCGTGCAAGATGGAACACTGGTGCATTTTCTCAATTCGGTTTGTGTTTTCACAGTAACTTTGGATTTCAGGTGAAGTTGAAGGAAACTGTTGAGGCTGCTGT
SNP121	Chr13	223951	C	A	TTCGTGACTCCTTCACAACAAGTACTTGATGGTTTCTCTTTTGGCCCTTCTTTCTTTATAAATGCTGTGCATGCAATCAGAACCGCTAGCCCGTCTACAACTCCACATTGATTGGCATTTGGCAACTCATCCGTTACCTGGCCAGAGCCA	TGATAATCAAGATTCCAAAGACGGCAGCGAAGAGCTTTAGCTTCAGGTGCAGACAAGGAGCAGTAGGAGTTGTCATGGTTAAATATTGTTCTTAGGTTAGAAATATGAATTTGTGTTTGTGTACTTGAGTCCAGCAATTGTATTTAAAGA
SNP122	Chr13	3033446	G	A	TGCGATGCGAGTTTCTTATACCATGGAATTGCGAATACTGATGCTTACAGGGAGTGGCAAAGCGTCAGTCAGGACATCCTAGGTAGTAAGTGTTCTGCTGAAGAAGATAATAGTGCAGGATTCAATTTTGGAATCTACACACAGGCTATT	AGTTTGGCATTGTTACATCCAGGGACTTCGTCTCTAAATTCTTTTACTGTTTGTGGTGAGGCCTGCAAAATTTGAGGTAAGCCATACTATAGCTTCTATCATTGGAATAACATAGATGTAGGTTGCCTTTGCATTTGATATGATATCTGC
SNP123	Chr13	6055974	G	T	GGTGCAGCAGAGGCCTAATAAGCCTATTGACATACTCAAATCAGTCTCCTTTGATGCCAGAGACTCTCAAATTCTTGCTGTTGTAGGTCCGAGTGGCACCGGGAAATCTAGCCTTCTTCGGATAATATCAGGACGGATAAGAGAGAAAGA	TTTGATCCTAAGAGCATAGTGATCAATGATACTCGGATGACAAGTCCTGCTCAGTTGAGGAAGATTTGTGGATATGTAGCACAAGAAGACAATCTACTTCCACTGCTGACAGTAAAAGAAACCCTGATGTACAGCGCCGAGTTCAGGCTC
SNP124	Chr13	9080140	C	T	TAAGAAATTATAAAGCGGAGCATTAAAAACAAACCTGCAAGATTTTCAGCAGCAAATTTGAGGCAAACAGCTTTCAATTCTGTGGCATGATATTGATCAGCCAAGGTCAAAATTTTGGCAACAGAGTTTACAGAAATGTCCTTGCATAGA	GAGACTCACACATCAATCTGAGTCTCTCCAAACCATACTCATCCGAAGCTGCTAACAATTTTGCAGCCAATGTGTCTGAGATACAAGACGAGCTAGATGTCACCAAATCCACATCCTCTGTAAGAGTGTCTCTGTATATGAAGTGAAGTA
SNP125	Chr13	12108862	C	G	TCAACATCACCATCGCAATCCCCACATCGACAACCAAGGCAATGCAATAATCAACACCAAACCAAAAAATAAAACACCCCCAACACAAAAAATCTATAAAAATCAAAACCAACGAGAGGGAGAAGAGAGAATGGCGAGAGGAAAGAAAGA	ATTGATGAGCGGCGTCTGGTAGAGGGAAAAAAAATAGTGGTGAGTAGTTAGTGGTGTGTGGCAAAAGGCGAGGGAAAGCGATGAGAGGGGAGAGAGATGATGAGAGGGAAGAGAGAGGGATGGTGGTGAGAAGGAAGAGAGGGAGGATGG
SNP126	Chr13	15193948	G	A	CCAAGATCTTTAAGGCAAAATTTATTGTGCAAGAACTTTTTGATATCAGTTATACTCACAGGATCATTGCCAGTAATTAAAATATCGTCAACATATATCAAAAGAGCAGTGAAAGACTTGCCTTGCTTCCTGATGAACAGAGAGTAGTCA	CTTTTGATTGTACATACCCAGCTGAACGGATGGCCTCGGAGAATTTAGCAAACCATTGACGAGATGCCTGTTTCAACCCATATAATGACTTGTGGAGGCGACAAACCAAGTGTTCCTCCCCCTGTCGCCGAAGCCCTGGTGGCGGAGTCA
SNP127	Chr13	18246033	A	C	AATGAGTAGTGTCGATGAAGGTGAGAACAAGACGACCATCTTGGCGTTGAGCCCGGAAGTTGTTAGTGTTTGGAACAGAAACAGCTTCAAGCACCAATCTGCCATTGTCTCGACGAGACTGCATACGAATGGAAACTCCATCTCCACGAG	CAGTGAAGGAATTGGAGGAGGGAAAGATCGTTGTGGGGAGTACTTCTTGCCAACGATATTGTAATTGTACCTAGAAATTTGAATATCTTCAACAACATCGAAACTGTCCTCTGGTTGTTGTTGTTGTTGTTGTGGTGGTGGTGGTGGTTG
SNP128	Chr13	21274048	G	T	TTATTAGAAAATATTTATATAAAGTTAATTTGAAGTTGTTAATTGTTTAGTGGAAGTCAGTTGAGAGGCTAGGTGCAACAGTTGTTCTAGTGGGTGAATCCTACGATGAGACTCAAGCATACGCGAAAAAGCGAGCTGAAGATGAAGGGA	GACGTTTATACCTCCATTTGATCACCCGGAAGTGATAGCAGGGCAGGGAACTATCGGTATGGAGATTGTGCGTCAACTACCAGCTTCGTTGCATGCCATTTTCGTGCCCATTGGTGGTGGTGGTCTCATAGCCGGTATTGCTGCCTATGT
SNP129	Chr13	24227866	T	C	CAACATTATCACCTAGCATACATTTACTTTATTAGTAGTGATTGCACGCAATTGGTTCATGGAAGATTTGTGTAAGTACACATACCTTATAAGTGAGAAACTTAAGTTTAATCATTAAATTTGCATCCTCATCAGCCAGACCATCCATTC	AGATATGCCACCATTACCATCAGCATTTCCTCCCACATGATTACTTTTGGCAATTTCAGCAGCTCTCTCCTTGTTAGCCTTGAATAGATTGATATCAACAAAAAACCCTGGGCATACATAAAAAGTGTCGGCAAATTATTTACACAACTC
SNP130	Chr13	27490763	G	A	AATTCATTTAAGAAATTATAAGATGAACCACCTTCCTTTACACAAAGGTCAACCTTTGATTTCAAAACCCCAGCTCGTTGCCTCATCTCCTCCCCTTCCTTTTCGTCCATCAACCTTCGTATAGCTCTCTCTATCTCTCCTCTTTCCAAA	CATTTTCCAGTTCAATGCCAATCCTCCATACATGGCTTATGTATCTTGCATTTACCCTTTGGTCTCCAAAAATGGCCTGCAAATCATAGGAACTCCTTCAGTTATACTTTCAAGTGTTGAATTCCAGCCACAGTGACTCAAAAACCCTCC
SNP131	Chr14	564222	A	C	CCTCCAATTCTTTGTTCTGGTTTTCTAAGAGCTCTAGTTTTGTGTTGTCCACAACTGGCACCTCTTTGATCACTGGTGGAGCTTGTTCAATAGCTAGTTTTGCTGCTTCCTTCTCACGAATGATTGCAGCATGAGCTTCATCCAATTGTA	CTGCATTTCGTTTAAATCATCTTGTAGTTTTGCAATTTCCTGTCCTTTAGCATCTTCAAGGTCAATCTACAATAAAACAATTTCTTATGGATTCAGTAATAATGAACAAATCATCAAGGTTTGGCATTTTTCAAGCAGTGTCTTTTTAAG
SNP132	Chr14	3056228	T	C	AACTAGCTTTTTATGATCTGGAAGCAAAACACATTATTATCACCTCCATTGAATTTTGTGATGTAGAAACAACATTTTCCTCCTGGTCGTGTTGTCCATAGTCAAAACTCAACTCTCCGTCATCATGTGTATCATAGCCATCATCATCGC	GTCATCCCCATCATCATCATCATCATCTTCAAGTCCACTGAAATGATAATCAATATGCTGCTGTTCTGTGACCATTTTCACATTTGGCTCTACCACTTCAAGAGACTTAAGAGCCTTCTTAAAGAAGCACAACTGTATTCAAACAAGATT
SNP133	Chr14	6349105	T	A	ATGAAAGATATGAACAATTAGATTTCCAAGTCCCCACTTTATCTGCTGCATGACATGGGGTAAAATTATTTTCAGCACTAAGCACTGGACAGAATTACCTATATACTACATCAGCAGATGTAGGCTTTAGGCGCAACTTTTTCCCTTCAT	TGCTTGTAGGTCAGCCAAAACATTGGGATCGAAGCATGTAGCGAAGCAAACCTGTAAGTTACAATTTAACACCCGAAAGAACATCACCCATCTAAAATGAATACAACAAATACAAAAAAAAGGAGGTGACTACCTAAACAATGTAGGTGA
SNP134	Chr14	9544750	A	G	ATGTAACAATATACGAGTTCAGATATATTTAAAAAAGAACAAACCTTTCCCTGACAGCTCCTCCAGACAATACTCCACCATAAGCACGGTTGACAGTCCTCCTGTTTCTAGCTAATCTAGACCTCTTATATTCGGCAGGTCTCAAGTGAG	AATCTGCAAGCATTGTTAACATTCAATCACTAAGAAATATTCATCCACTGGTTTAAACTGTAGCCTTGACAAAACAAATTCAATAAAAATGCAACACAAAGAGAAATCAATCAGAACAATGTGAATGCGCTTTCTAATCTTCAACAAAAG
SNP135	Chr14	12070501	C	T	TATTTCTATAATTTAAAGGTCATCATGCCATTTGACGAAGAAAAACAATTTTCAAGCATTAATTTTAGGCGTAATGACAACTTGCAGCCTTGCGAATTACAAATGAAAAAAAATTGCTTTCTCTTCAATGGACATTATTTGAAGCTACAT	GTGGTCCACGGTGATCGGGCGGACAGATGGTTCTGATAGGCAATCACAGAAGCCACGGAGATTGCAAAAGCCACGATGACTTGGACAACCGAAATAGCAATCAACATCACGTGAACATCGTGGTCCAGGCTGCACAGCTTTAACTTGAGC
SNP136	Chr14	15076898	T	C	AAAGAAACAGGATTTCTGGGCTGATCACAAAAGATGGAGTGTGTACTGAAAGTGGAGATGATATTGAGAGGGAGATAGTGGGATATTTTAGACTAAACTCTTCAATCCTTTGTGTCAGAATGGGGAAGGTTTTTCATAAATGAGGAATTA	GTACCTATCAAAGTCACAACAACAACAAATACAGAGTTGACAAGATCTTCACTAGCCAGAAGGTGGTTTCTGCTCTGAAACAAATGTCTGCTCTTCAAGCACCTGGTCCAGATGGATTACCTGCATTGCTTTTTCAACAATACTGGGACA
SNP137	Chr14	18093594	A	C	GTTATAACCCCTATTTGGAAAATATCTCATGTAAACCTGTTAAAAAATACAGATGGAAATGTTGAGACAATGAAGGAAAGGGTTGAGCTAGACCCGGAAAACAAGACGCTGACTATGGTCGTACTGGAGGGTGATCTGATGAAGCATTTC	AAAGCTACAAGGTGATAATTCAAGTGGTTCCGAAGAGCGAAGGTAGTCTTGTTAAATGGATGTGGGAGTTCGAGAAATTACAGGAGGATGGTCCAACTCCAAGCAAATACGTGGATTTTGTTACCAATCTCACAAAGAATATAGATGCAG
SNP138	Chr14	21097599	T	C	TGAGGAACCAGCTCACAGGACCCTTACCAATTCTTAATGGCTTGATCAATCTTCGACAAGCCCTTTTTAATGACAACAATTTCTCAAACATACCCTCTGATTTCTTCTCTGGATTCAGTTCCCTGGAAACAATATATCTTGATAACAATC	CTTCTCTGCTTGGGAGATAACCGAAGACTTGACAGTGGCCTCAGGCTTGCAGAATTTTTCTGCAAATGGGGCCAATGTCGCTGGGCAAATTCCTGACTTTCTAGGAGATCATTTTGTTGTTTTGAAGCATTTGCATTTGGCTTTCAACAA
SNP139	Chr14	24100393	C	T	CATATGAGGCGGGTGAAAGAGATTCTTCCAAAGAAGCAGATAAAGAATCTTTTATGGATGTTTTAGCTGCACTGATTGTTAGTGAGGAATTTCAAGGAATAGTTGCATCTGAAACGGGAAGTAGTAAACTTTTTGATGATGTCCCAAGCA	TACAGGGTCTACAATTTCTAGATCACGTGTGCCTAATGCTGAATCTATGCCCTCAGATTCTGATGAGGGTTCTGGAGGTATTTTGTTCTACTTTTTACTGTTTGTGAGCATGTGTTATAAGGTCCGATATTCACAAGCCTATATCTGATG
SNP140	Chr14	27117303	T	C	CTTTTTGCCAACGACTTAGCTTTTTCTAGAAGCTCTCCCTTCTTGCTAAACTTCTTTAGGGGCCACCCTTTGCTCCCCTGTGACCATAGAGAGTTGGAAAACACATATTTGAGAATAAGTGTTGATGATTCTTTGAAATTCCCAGCCTTC	GTAGCAAATCAGCTGCAAGAAGAATATCACCTCTCAGTTTTGCAATATTTGCAGCATCTAGAAAGTTGCCTGATTTTTTTTCCAACAACAGAAGCTCATCCAAGCAGTTCAAAGAATTTAAAAAGTTGAGCTTCAAGTCCATAGAATGAA
SNP141	Chr15	80869	G	A	AAAGGTAATGGCTACATATGGAATATTGAAGCATGGACGTTCAAAACAAAAGGGGATAGAGAAAGATAGCCAACCATAGTGGCAAATGTAACAGAGATGAAAACAAGGGATGCATTGCTCAAGTTAACATCCAAGGCAGTCGCCAAAGCC	TCGGTACACTGTGAAAGGCAAAGTCCATCTATAGCATTAGTTGATTAAAGAGTTAATAAATCATAGACTTCACCATGAAAAGAACAGAAGAATAGAAGATTAGGATTACACATTATATTTTTAGGAACCATGACAAGACATTTAATAGCA
SNP142	Chr15	2390274	C	T	TAGATGAGGTTATGATTTGGTCAATTTATTTTGTTTAATTTATCTAATATTTAAATTACGGTTCAAAGTTCTTGTAAGGGTGACAAAAATTGAAAGTAAAAATGAAAGTTGTTTTTCTTACAGCAACAACTGAGTCCCTGGCAGCAACAG	TAAAATATCAGCACATGAAACAACACCGGGGCACGAACTCTCCAACTGAGATTTAATGGAGTCGATGACTTCAAATCCCCTCACTGAGTTGTTATTTGGAAGTGCAGTTTTCTCTCCAGTGAAAGTTGATGTGTCGTCCAACAATATCGA
SNP143	Chr15	4756027	C	T	CTACTCGGAGAGTTATTAACATCCAGCCAACTTAGTCGAATAAGCTGAAACCCATGTCATCATCAGACTCTTCTGCTGGCTCTTCCTTCTTCTCTTCCACGGCAGCAGTAGCAGCAGGGGCAGCACCAGCAGCAGCACCAGCAGCTGGGG	AGCAGCAACAGCAAACTTGCTAGGATCCTACAATCATGTACATAAAACAATTTAGCGGATAAACAAACAAATGGAGAATCAATTCTCAGCACAGAATGTATGCAATACAAACCGCAAGATACTCCTTGACTTTGTCAGCTTGAGGAAAGG
SNP144	Chr15	7118403	G	C	TCTTCGTTGATTATAGAGTCTATCTATCCAAACCTTACCGGGAAGCCAATGACCAGAAGTTCAAGAGAAAGGATGGTGAGATGGCAAACCAGCTGATAAAAGCCATTGCTGTAGCCGTCTCAAACCTTGCACAGTGGTTCACAGCACACT	ATTACGATCATCACCAATGAGGACAGTGATCCCAGCAGATGCACAGGCAGCAGCAAACGTAAGGGTGGATGTGATCTGCACCAATATAAAACCCATCTCACTAAAGCTAGGTTGAAAGAAAATCCAATTGCAGGTATCAAGGCAATAATT
SNP145	Chr15	9477631	C	T	ACACCGTACAATTCCAGCTGCTCCTCCATAGCACAGCCATCTCTCACTACCTTTGTTCATATTCCATCTCACTCTATGCAAGGCTACCATTTTTGGAGGAATAACCTCAACTTCGTTCCCAGCTTCTCCTTTTTCATTTTTATTCCCCTG	ATATCACTTGCGTCATCACCGATACATACCAGTGCTTGGTCATGGTCCGCCTTTTTATTGCTATTTTTGGATTTCAGCTCTTTTCTGCTCTTCATAGTTGCCAATGGCAACTCTGAGTCAGATTCCGGATCATTCCCATAACAAAGGGCT
SNP146	Chr15	11869964	C	T	TGGAATTGCCAACACTGGAGAATACAAGTTCATGATGGTGGTGTAGATTCCCAACCATAGTCACAATATTATCTCAATCCAAGAATCTATATAAAACAGGGGGATATGCAACAGAATAGGAATGATATACCTTCATTTTCCCTGTGCCAA	TCCATGTTCACCAGTACATGTTCCTGCTCATTAGCAAAAACACAAACCAAAATTTAGCACCAAAACTGGCTCAGCTCAATTTTAGGGAGTATCTTGAGTAATCATATTTTTGTCATCGAGAACACCACAGACAAACCTTAAACATACAGC
SNP147	Chr15	14218881	T	C	ACCGCTGATAGTAAAGCAAAGTTAGCCGGAAGGATTTGTAAAGAAGTAGAAGACCTGCATAGAAGAATGTTTCAAGTTCAGCATTCAGTATATCAAATCAAGTTTTCGAACAAAGGAAGTGCAGCAAAACTTACTGCATGGAAGAGGAAG	TAATGGTAAAATGTTCAGACAAATAGGAGATATAACTCCATCTAAGTTCATCCATAGTTCACCTAAAACGGGGAAAAAAAAAATAAAGATGTGACTCAAAATTATTTCTCGTACAACTTCAAGGGCAGATGCTATCACTTATGACAGATT
SNP148	Chr15	16713418	T	C	TTGTTACAATCTACAACTTCCAGCAATATCGTCACATTCAAGCCCCAGGGTGGACACTGGGATGGACATGGGCAAAAAAGGAGGTGATATGGAGTATGGTAGGTGGCCAAACCACTGAGCAGGGGGATTGTTCAAGGTACAAAGGAAACA	TCCACATTGCTGTAAAAAGTACCCGACTGTTGTTGACTTGATGCCAGGAACACCTTACAACCAGCAGATCGCAAATTGTTGCAGAGGAGGAGTACTGAACTCATGGGTGCAAGATCCAGTCACTGCAGTAAGTTCATTCCAGCTTAGTGT
SNP149	Chr15	18968164	C	G	GTTCCAATAATTCTTGTTATCTTGATAATAGTCACTGCCGGCACTGTCACTACCACCACCACCGCAGCCACCGCCGCTGTTATCAGAATCTCTGCAGCTATCTGACAAGCTCCGGTCAACGGAGTCATTAAGAAGAAGATTAGTGAAACC	TCTTCCATGGAGTTTCCAACATGACTAACATGGCCATTAGTATTAGTCCTTAGAGATTCAGGAGTCCATGGAGCTGCTGCTGCATCCATTGAAATGGTCATGTCATGGAGAGTTGAAGTGAAAGACAAAGAATTCTCAATACCCTCTTTG
SNP150	Chr15	21912448	G	A	AAGCAGCTTCAGCTGCTGTTGTAGAATCAGCTGAAGGTTGGGATCAAGGCTGGGATGATGATTGGGATGAGGAAAATGCAGTGAAATCACCAGGGGCACCTCATGTAGGAAACATTTCAGCAAATGGTCTTACTTCTAGGACTTCAAACA	AGATGGTTGGGAAAATGATTGGGACGATTAGGAATTTTACTGCAATTGAGAGAAGACCAGAGTTGTAACTATGAAGTGGATAAAGAGGGGAAAAGGGAAATATATACTGAAACTTAGGAGAGATTTAATATATAAAATGTAAATCATTTT
